# Supplementary material for: Evidence for specificity of polygenic contributions to attainment in English, maths and science during adolescence
Source: Sci Rep. 2021 Feb 16;11:3851. doi: 10.1038/s41598-021-82877-y (PMC7887196; doi:10.1038/s41598-021-82877-y)
Supplement: Supplementary file 2 — Supplementary Information 2. [file 41598_2021_82877_MOESM2_ESM.xlsx]

## Sheet: Science Genes
GENE	CHR	START	STOP	NSNPS	NPARAM	N	ZSTAT	P	SYMBOL
ENSG00000188157	1	955503	991496	7	1	6089	1.0313	0.15119	AGRN
ENSG00000237330	1	1006346	1009687	6	2	6089	0.64591	0.25917	RNF223
ENSG00000131591	1	1017198	1051741	79	8	6089	-1.003	0.84206	C1orf159
ENSG00000162571	1	1109264	1133315	97	13	6089	-0.76843	0.77888	TTLL10
ENSG00000186891	1	1138888	1142071	8	2	6089	-1.4052	0.92003	TNFRSF18
ENSG00000186827	1	1146706	1149518	7	2	6089	-1.0187	0.84582	TNFRSF4
ENSG00000078808	1	1152288	1167411	74	4	6089	0.77245	0.21992	SDF4
ENSG00000176022	1	1167629	1170421	6	1	6089	-1.5296	0.93694	B3GALT6
ENSG00000184163	1	1177826	1182102	10	2	6089	0.092363	0.4632	FAM132A
ENSG00000160087	1	1189289	1209265	34	4	6089	-0.17748	0.57043	UBE2J2
ENSG00000162572	1	1215816	1227409	26	9	6089	-0.17715	0.5703	SCNN1D
ENSG00000131584	1	1227756	1244989	23	3	6089	0.17338	0.43118	ACAP3
ENSG00000169972	1	1243947	1247057	2	1	6089	1.0169	0.15459	PUSL1
ENSG00000127054	1	1246965	1260071	5	2	6089	0.54402	0.29321	CPSF3L
ENSG00000224051	1	1260136	1264277	6	2	6089	1.1274	0.1298	GLTPD1
ENSG00000169962	1	1266694	1270686	4	2	6089	1.3673	0.085759	TAS1R3
ENSG00000107404	1	1270656	1284730	17	4	6089	1.2957	0.097535	DVL1
ENSG00000162576	1	1288069	1297157	12	3	6089	1.167	0.12161	MXRA8
ENSG00000175756	1	1309110	1310875	6	3	6089	1.3418	0.08983	AURKAIP1
ENSG00000221978	1	1321091	1334708	9	3	6089	0.72117	0.2354	CCNL2
ENSG00000224870	1	1334902	1337426	8	3	6089	0.78999	0.21477	RP4-758J18.2
ENSG00000242485	1	1337288	1342693	7	2	6089	0.71213	0.23819	MRPL20
ENSG00000235098	1	1353800	1357149	5	2	6089	1.8944	0.029083	ANKRD65
ENSG00000205116	1	1361508	1363167	3	2	6089	-1.0429	0.8515	TMEM88B
ENSG00000179403	1	1370241	1378262	11	3	6089	-1.1285	0.87044	VWA1
ENSG00000215915	1	1385069	1405538	33	5	6089	0.033748	0.48654	ATAD3C
ENSG00000160072	1	1407143	1433228	14	3	6089	0.27974	0.38984	ATAD3B
ENSG00000197785	1	1447531	1470067	41	6	6089	-1.6471	0.95023	ATAD3A
ENSG00000205090	1	1470554	1475833	6	2	6089	-0.3828	0.64907	TMEM240
ENSG00000160075	1	1477053	1510249	68	7	6089	-0.7232	0.76522	SSU72
ENSG00000215790	1	1656277	1677431	12	2	6089	0.82733	0.20403	SLC35E2
ENSG00000008130	1	1682671	1711896	51	6	6089	0.74584	0.22788	NADK
ENSG00000078369	1	1716729	1822495	88	9	6089	0.87974	0.1895	GNB1
ENSG00000169885	1	1846266	1848735	9	2	6089	-0.26826	0.60575	CALML6
ENSG00000178821	1	1849029	1850712	4	2	6089	-0.12777	0.55084	TMEM52
ENSG00000142609	1	1853396	1935276	111	11	6089	0.15188	0.43964	C1orf222
ENSG00000067606	1	1981909	2116834	324	23	6089	-0.4523	0.67447	PRKCZ
ENSG00000162585	1	2115903	2144159	42	9	6089	-0.53675	0.70428	C1orf86
ENSG00000157933	1	2160134	2241558	184	37	6089	0.23559	0.40687	SKI
ENSG00000116151	1	2252692	2323146	245	41	6089	-0.91935	0.82104	MORN1
ENSG00000157916	1	2323267	2336883	28	10	6089	0.51065	0.3048	RER1
ENSG00000157911	1	2336236	2345236	18	6	6089	0.13102	0.44788	PEX10
ENSG00000149527	1	2357419	2436969	215	38	6089	0.87589	0.19055	PLCH2
ENSG00000157881	1	2439972	2458039	29	5	6089	0.20088	0.4204	PANK4
ENSG00000197921	1	2460184	2461684	2	1	6089	-0.016846	0.50672	HES5
ENSG00000157873	1	2487078	2496821	14	3	6089	-0.5527	0.70977	TNFRSF14
ENSG00000157870	1	2517930	2522908	8	3	6089	0.24639	0.40269	FAM213B
ENSG00000142606	1	2522078	2564481	136	8	6089	0.029024	0.48842	MMEL1
ENSG00000215912	1	2567415	2718286	101	11	6089	0.29505	0.38398	TTC34
ENSG00000169717	1	2938046	2939465	1	1	6089	1.8797	0.030072	ACTRT2
ENSG00000142611	1	2985732	3355185	1145	157	6089	-1.0183	0.84572	PRDM16
ENSG00000130762	1	3370990	3397677	71	10	6089	-0.70776	0.76045	ARHGEF16
ENSG00000162591	1	3406484	3528059	388	67	6089	0.042463	0.48306	MEGF6
ENSG00000158109	1	3541566	3546691	10	4	6089	0.34512	0.365	TPRG1L
ENSG00000116213	1	3547331	3569325	35	9	6089	0.26553	0.3953	WRAP73
ENSG00000078900	1	3569084	3652765	263	46	6089	-0.26326	0.60382	TP73
ENSG00000162592	1	3668962	3688209	48	11	6089	1.8428	0.032678	CCDC27
ENSG00000235169	1	3689352	3692546	9	4	6089	1.1289	0.12948	SMIM1
ENSG00000130764	1	3696784	3713068	59	14	6089	1.9752	0.024121	LRRC47
ENSG00000116198	1	3728645	3773778	229	18	6089	0.70721	0.23972	CEP104
ENSG00000169598	1	3773845	3801993	142	20	6089	1.0166	0.15466	DFFB
ENSG00000198912	1	3805689	3816857	36	7	6089	1.3675	0.085727	C1orf174
ENSG00000196581	1	4714792	4852594	584	76	6089	-0.43892	0.66964	AJAP1
ENSG00000131697	1	5922871	6052533	333	18	6089	-1.1674	0.87847	NPHP4
ENSG00000069424	1	6051526	6161253	255	44	6089	-0.34931	0.63657	KCNAB2
ENSG00000116254	1	6161853	6240183	229	34	6089	1.6776	0.046715	CHD5
ENSG00000116251	1	6241329	6269449	58	12	6089	-0.13915	0.55533	RPL22
ENSG00000158286	1	6265535	6281359	31	5	6089	0.087723	0.46505	RNF207
ENSG00000116237	1	6281253	6296032	27	5	6089	0.36492	0.35759	ICMT
ENSG00000173673	1	6304252	6305638	3	1	6089	0.97296	0.16529	HES3
ENSG00000158292	1	6307406	6321035	35	3	6089	1.2155	0.11209	GPR153
ENSG00000097021	1	6324329	6454451	353	22	6089	0.52427	0.30005	ACOT7
ENSG00000069812	1	6472478	6484730	29	6	6089	-0.037849	0.5151	HES2
ENSG00000187017	1	6484848	6521430	84	11	6089	-0.67861	0.75131	ESPN
ENSG00000215788	1	6521211	6526255	8	5	6089	0.57027	0.28425	TNFRSF25
ENSG00000171680	1	6526152	6580121	113	21	6089	0.3748	0.3539	PLEKHG5
ENSG00000162408	1	6581407	6614595	88	3	6089	0.2945	0.38419	NOL9
ENSG00000173662	1	6615241	6639817	32	6	6089	0.43929	0.33023	TAS1R1
ENSG00000204859	1	6640061	6649340	8	3	6089	0.17866	0.4291	ZBTB48
ENSG00000162413	1	6650784	6674667	35	8	6089	0.23948	0.40537	KLHL21
ENSG00000116273	1	6673745	6684093	15	4	6089	0.19511	0.42265	PHF13
ENSG00000041988	1	6684926	6695646	27	5	6089	0.20489	0.41883	THAP3
ENSG00000007923	1	6694228	6761984	118	17	6089	0.6526	0.25701	DNAJC11
ENSG00000171735	1	6845384	7829766	2208	192	6089	-0.043843	0.51749	CAMTA1
ENSG00000049245	1	7831329	7841492	29	8	6089	2.3223	0.010109	VAMP3
ENSG00000049246	1	7844380	7905237	192	26	6089	0.8149	0.20757	PER3
ENSG00000049247	1	7903143	7913572	36	12	6089	-0.33066	0.62955	UTS2
ENSG00000049249	1	7979907	8000926	37	5	6089	0.41907	0.33758	TNFRSF9
ENSG00000116288	1	8014351	8045565	51	8	6089	0.36758	0.35659	PARK7
ENSG00000116285	1	8064464	8086368	29	6	6089	0.062894	0.47493	ERRFI1
ENSG00000162426	1	8377886	8404227	70	12	6089	-0.031934	0.51274	SLC45A1
ENSG00000142599	1	8412457	8877702	574	24	6089	0.29927	0.38237	RERE
ENSG00000074800	1	8921061	8939308	20	4	6089	0.17879	0.42905	ENO1
ENSG00000131686	1	9005926	9035151	90	22	6089	-1.9711	0.97564	CA6
ENSG00000197241	1	9063359	9086404	51	14	6089	-0.72473	0.76569	SLC2A7
ENSG00000142583	1	9095166	9148537	144	23	6089	0.48112	0.31522	SLC2A5
ENSG00000180758	1	9160364	9189229	65	10	6089	-0.70502	0.7596	GPR157
ENSG00000049239	1	9294834	9331396	87	18	6089	-0.28643	0.61273	H6PD
ENSG00000171621	1	9352939	9429591	271	42	6089	0.15691	0.43766	SPSB1
ENSG00000171612	1	9599541	9645237	48	9	6089	0.38952	0.34845	SLC25A33
ENSG00000188807	1	9648932	9674935	32	7	6089	-1.0929	0.86279	TMEM201
ENSG00000171608	1	9711790	9789172	113	24	6089	-1.6265	0.94807	PIK3CD
ENSG00000179840	1	9712668	9714644	2	1	6089	-0.12147	0.54834	C1orf200
ENSG00000171603	1	9789084	9884584	96	13	6089	-0.48049	0.68456	CLSTN1
ENSG00000178585	1	9908334	9970394	54	9	6089	0.12958	0.44845	CTNNBIP1
ENSG00000162441	1	9982173	10003465	29	7	6089	2.1841	0.014479	LZIC
ENSG00000173614	1	10003486	10045559	65	10	6089	2.9903	0.0013934	NMNAT1
ENSG00000162444	1	10057264	10076078	36	5	6089	2.6288	0.0042848	RBP7
ENSG00000130939	1	10092890	10241297	227	15	6089	1.1064	0.13429	UBE4B
ENSG00000054523	1	10270863	10441661	493	17	6089	-0.78123	0.78267	KIF1B
ENSG00000142657	1	10458649	10480201	45	7	6089	-0.33123	0.62976	PGD
ENSG00000175279	1	10490159	10512210	46	7	6089	0.24372	0.40372	APITD1
ENSG00000251503	1	10490159	10512210	46	7	6089	0.24372	0.40372	APITD1-CORT
ENSG00000241563	1	10509776	10511959	3	1	6089	0.86517	0.19347	CORT
ENSG00000160049	1	10516579	10532583	13	3	6089	0.029628	0.48818	DFFA
ENSG00000142655	1	10532345	10690815	291	21	6089	-0.85362	0.80334	PEX14
ENSG00000130940	1	10696661	10856707	349	70	6089	-1.5994	0.94513	CASZ1
ENSG00000175262	1	11006528	11042094	98	14	6089	1.4483	0.073763	C1orf127
ENSG00000120948	1	11072414	11085796	19	4	6089	0.36182	0.35874	TARDBP
ENSG00000009724	1	11086580	11107290	41	6	6089	1.0225	0.15328	MASP2
ENSG00000116649	1	11114641	11120081	3	1	6089	1.2111	0.11293	SRM
ENSG00000171824	1	11126675	11159938	84	6	6089	0.75298	0.22573	EXOSC10
ENSG00000198793	1	11166592	11322564	274	9	6089	0.28316	0.38853	MTOR
ENSG00000171819	1	11249398	11256038	12	2	6089	0.59184	0.27698	ANGPTL7
ENSG00000120942	1	11333263	11356106	32	5	6089	-0.16132	0.56408	UBIAD1
ENSG00000204624	1	11539223	11597641	119	13	6089	-0.44859	0.67314	PTCHD2
ENSG00000116661	1	11708424	11715842	17	10	6089	-0.85877	0.80477	FBXO2
ENSG00000132879	1	11714432	11723384	14	6	6089	1.0716	0.14196	FBXO44
ENSG00000116663	1	11724181	11734411	26	8	6089	0.89343	0.18581	FBXO6
ENSG00000116670	1	11734537	11751707	56	11	6089	-0.63023	0.73573	MAD2L2
ENSG00000162490	1	11751786	11785914	80	17	6089	0.56697	0.28537	DRAXIN
ENSG00000177674	1	11796141	11814859	49	8	6089	-1.1313	0.87103	AGTRAP
ENSG00000215910	1	11821844	11849642	140	11	6089	-1.525	0.93636	C1orf167
ENSG00000177000	1	11845780	11866977	69	10	6089	-1.8165	0.96535	MTHFR
ENSG00000011021	1	11866207	11903201	166	13	6089	-2.004	0.97746	CLCN6
ENSG00000175206	1	11905766	11908402	3	1	6089	-1.305	0.90405	NPPA
ENSG00000116685	1	11979648	11986485	18	5	6089	0.91174	0.18095	KIAA2013
ENSG00000083444	1	11994262	12035595	101	12	6089	0.57827	0.28154	PLOD1
ENSG00000116688	1	12040238	12073571	67	8	6089	-0.017573	0.50701	MFN2
ENSG00000116691	1	12079523	12092102	17	4	6089	2.7192	0.0032722	MIIP
ENSG00000120949	1	12123434	12204264	171	37	6089	0.58567	0.27905	TNFRSF8
ENSG00000028137	1	12227060	12269285	86	14	6089	-0.33599	0.63156	TNFRSF1B
ENSG00000048707	1	12290124	12572099	313	26	6089	-0.7269	0.76636	VPS13D
ENSG00000162496	1	12627939	12677737	129	27	6089	-0.068304	0.52723	DHRS3
ENSG00000204518	1	12704566	12727097	32	5	6089	0.09205	0.46333	AADACL4
ENSG00000188984	1	12776118	12788726	35	5	6089	1.3755	0.084482	AADACL3
ENSG00000157330	1	12806163	12823847	36	7	6089	0.34499	0.36505	C1orf158
ENSG00000116726	1	12834984	12838049	5	2	6089	1.4421	0.074642	PRAMEF12
ENSG00000116721	1	12851546	12856777	3	2	6089	1.5308	0.062915	PRAMEF1
ENSG00000162494	1	13801445	13840543	123	27	6089	0.12767	0.4492	LRRC38
ENSG00000162493	1	13909960	13944452	74	20	6089	-0.44486	0.67179	PDPN
ENSG00000116731	1	14026693	14151574	319	24	6089	0.81547	0.2074	PRDM2
ENSG00000189337	1	14925200	15444539	1579	190	6089	1.3633	0.086388	KAZN
ENSG00000171729	1	15479028	15546976	306	25	6089	-0.54802	0.70816	TMEM51
ENSG00000204464	1	15490840	15497813	24	6	6089	-0.13035	0.55186	C1orf195
ENSG00000142621	1	15573768	15726779	373	50	6089	-0.49832	0.69087	FHAD1
ENSG00000142634	1	15736391	15756839	58	18	6089	0.84909	0.19792	EFHD2
ENSG00000162438	1	15764935	15775737	15	5	6089	-0.32263	0.62651	CTRC
ENSG00000142615	1	15783223	15798586	48	8	6089	0.44069	0.32972	CELA2A
ENSG00000215704	1	15792404	15817895	64	12	6089	0.47542	0.31724	CELA2B
ENSG00000132906	1	15817327	15853029	90	6	6089	0.38707	0.34935	CASP9
ENSG00000116138	1	15853308	15918874	136	11	6089	0.20062	0.4205	DNAJC16
ENSG00000116771	1	15898848	15911605	40	5	6089	0.049692	0.48018	AGMAT
ENSG00000197312	1	15943995	15995539	98	6	6089	-0.22288	0.58819	DDI2
ENSG00000215695	1	15986364	15988217	2	1	6089	-0.18919	0.57503	RSC1A1
ENSG00000116786	1	16010827	16061264	114	10	6089	0.5427	0.29367	PLEKHM2
ENSG00000162461	1	16062900	16067891	4	2	6089	0.66215	0.25394	SLC25A34
ENSG00000162460	1	16068917	16074477	10	3	6089	0.46441	0.32118	TMEM82
ENSG00000162458	1	16083102	16113089	51	9	6089	1.7754	0.037916	FBLIM1
ENSG00000065526	1	16174359	16266955	115	14	6089	0.0075281	0.497	SPEN
ENSG00000116809	1	16268364	16302627	45	10	6089	1.1986	0.11534	ZBTB17
ENSG00000183888	1	16330731	16335302	13	5	6089	0.037288	0.48513	C1orf64
ENSG00000173641	1	16340523	16346089	39	5	6089	2.3112	0.010412	HSPB7
ENSG00000186510	1	16345370	16360545	63	11	6089	2.3879	0.0084726	CLCNKA
ENSG00000184908	1	16370272	16383803	90	12	6089	0.85992	0.19492	CLCNKB
ENSG00000185519	1	16384264	16400127	42	6	6089	0.42801	0.33432	FAM131C
ENSG00000142627	1	16450832	16482582	46	11	6089	-1.347	0.91101	EPHA2
ENSG00000142632	1	16524349	16539104	38	5	6089	1.0037	0.15777	ARHGEF19
ENSG00000204377	1	16555368	16556038	2	1	6089	0.24946	0.4015	C1orf134
ENSG00000132881	1	16558195	16563657	10	3	6089	-0.54069	0.70564	RSG1
ENSG00000037637	1	16573334	16678949	171	10	6089	0.081627	0.46747	FBXO42
ENSG00000055070	1	16679070	16724640	81	9	6089	1.3469	0.089004	SZRD1
ENSG00000187144	1	16713612	16763919	101	18	6089	1.5519	0.060338	SPATA21
ENSG00000157191	1	16767167	16786573	29	7	6089	0.74713	0.22749	NECAP2
ENSG00000058453	1	17066768	17299474	120	11	6089	-0.95421	0.83001	CROCC
ENSG00000117122	1	17300997	17307330	12	4	6089	0.21443	0.41511	MFAP2
ENSG00000159363	1	17312453	17338423	39	8	6089	0.18481	0.42669	ATP13A2
ENSG00000117118	1	17345217	17380665	102	10	6089	-1.5249	0.93636	SDHB
ENSG00000117115	1	17393256	17445948	210	14	6089	0.39859	0.3451	PADI2
ENSG00000142623	1	17531621	17572500	131	40	6089	-0.49922	0.69119	PADI1
ENSG00000142619	1	17575593	17610728	127	24	6089	-0.35834	0.63995	PADI3
ENSG00000159339	1	17634690	17690499	251	25	6089	-0.66681	0.74755	PADI4
ENSG00000179051	1	17733256	17766220	53	8	6089	0.43651	0.33123	RCC2
ENSG00000074964	1	17866330	18024369	310	36	6089	0.9636	0.16762	ARHGEF10L
ENSG00000117148	1	18081808	18153558	174	21	6089	-0.91964	0.82112	ACTL8
ENSG00000117154	1	18434240	18704977	773	116	6089	-0.57986	0.71899	IGSF21
ENSG00000179023	1	18807424	18812478	22	5	6089	-0.082717	0.53296	KLHDC7A
ENSG00000009709	1	18957500	19075360	284	53	6089	-0.12145	0.54833	PAX7
ENSG00000179002	1	19166093	19186176	83	16	6089	-2.1366	0.98368	TAS1R2
ENSG00000159423	1	19197926	19229275	109	16	6089	-2.1785	0.98532	ALDH4A1
ENSG00000169991	1	19230775	19283180	140	26	6089	-2.6991	0.99652	IFFO2
ENSG00000127481	1	19401000	19536770	216	20	6089	0.52105	0.30117	UBR4
ENSG00000127463	1	19542158	19578046	88	11	6089	0.80397	0.21071	EMC1
ENSG00000053372	1	19578033	19586622	46	8	6089	0.33873	0.36741	MRTO4
ENSG00000162482	1	19609052	19615744	24	4	6089	1.1089	0.13373	AKR7A3
ENSG00000053371	1	19630459	19638640	20	7	6089	1.0073	0.1569	AKR7A2
ENSG00000040487	1	19638820	19655794	71	10	6089	-0.12945	0.5515	PQLC2
ENSG00000077549	1	19665267	19812066	441	25	6089	-0.56392	0.7136	CAPZB
ENSG00000270136	1	19923473	19984549	141	25	6089	1.0449	0.14803	MINOS1-NBL1
ENSG00000173436	1	19923477	19956314	55	10	6089	1.0804	0.13998	MINOS1
ENSG00000158747	1	19967048	19984945	55	16	6089	0.74377	0.22851	NBL1
ENSG00000158748	1	19991780	20006055	34	7	6089	1.6282	0.051737	HTR6
ENSG00000162542	1	20008706	20126438	319	42	6089	1.1734	0.12032	TMCO4
ENSG00000178828	1	20140523	20141771	5	3	6089	-0.43119	0.66684	RNF186
ENSG00000169914	1	20209006	20239438	52	12	6089	-0.41733	0.66178	OTUD3
ENSG00000188784	1	20246502	20250110	14	5	6089	-0.95526	0.83028	PLA2G2E
ENSG00000188257	1	20301925	20306932	11	5	6089	-0.41257	0.66004	PLA2G2A
ENSG00000127472	1	20354672	20417683	146	19	6089	0.30686	0.37947	PLA2G5
ENSG00000117215	1	20438432	20446050	20	8	6089	0.042452	0.48307	PLA2G2D
ENSG00000158786	1	20465819	20476879	22	11	6089	0.76291	0.22276	PLA2G2F
ENSG00000187980	1	20487746	20503917	39	11	6089	-0.48215	0.68515	PLA2G2C
ENSG00000162543	1	20512578	20522541	7	3	6089	-0.23476	0.5928	UBXN10
ENSG00000158816	1	20617412	20681387	197	27	6089	1.6695	0.047512	VWA5B1
ENSG00000162545	1	20808884	20812713	3	2	6089	2.17	0.015003	CAMK2N1
ENSG00000090432	1	20825943	20834654	22	8	6089	1.1066	0.13423	MUL1
ENSG00000183114	1	20878932	20881512	3	1	6089	0.0017381	0.49931	FAM43B
ENSG00000158825	1	20915441	20945401	93	15	6089	-0.37983	0.64796	CDA
ENSG00000158828	1	20959948	20978004	59	9	6089	-0.81904	0.79362	PINK1
ENSG00000244038	1	20978270	20988000	17	4	6089	-0.54216	0.70615	DDOST
ENSG00000117245	1	20990507	21044510	175	40	6089	1.4801	0.069422	KIF17
ENSG00000189410	1	21046225	21059330	32	8	6089	2.1847	0.014455	SH2D5
ENSG00000127483	1	21069154	21113816	73	13	6089	1.7352	0.041355	HP1BP3
ENSG00000075151	1	21132963	21503377	578	21	6089	2.4264	0.0076242	EIF4G3
ENSG00000117298	1	21543740	21671997	253	31	6089	0.56166	0.28717	ECE1
ENSG00000142794	1	21766621	21811498	115	11	6089	0.26433	0.39576	NBPF3
ENSG00000162551	1	21835858	21904905	236	31	6089	-1.6781	0.95334	ALPL
ENSG00000076864	1	21922708	21995801	219	47	6089	-0.21136	0.5837	RAP1GAP
ENSG00000090686	1	22004791	22110099	282	24	6089	0.87867	0.18979	USP48
ENSG00000187942	1	22138758	22151714	30	13	6089	-0.22148	0.58764	LDLRAD2
ENSG00000142798	1	22148738	22263790	294	31	6089	1.7784	0.037669	HSPG2
ENSG00000219073	1	22303514	22325135	65	11	6089	0.92097	0.17853	CELA3B
ENSG00000142789	1	22328149	22339032	20	4	6089	0.66033	0.25452	CELA3A
ENSG00000070831	1	22379120	22419437	72	11	6089	-0.60836	0.72852	CDC42
ENSG00000162552	1	22443798	22470462	67	12	6089	-0.6114	0.72953	WNT4
ENSG00000184677	1	22778344	22857650	111	15	6089	-0.9193	0.82103	ZBTB40
ENSG00000070886	1	22890057	22930087	111	21	6089	1.8083	0.035283	EPHA8
ENSG00000173372	1	22962999	22966101	4	2	6089	-0.4657	0.67928	C1QA
ENSG00000159189	1	22970123	22974603	16	4	6089	0.16309	0.43522	C1QC
ENSG00000173369	1	22979255	22988031	23	5	6089	0.18983	0.42472	C1QB
ENSG00000133216	1	23037332	23241818	364	50	6089	-0.43673	0.66885	EPHB2
ENSG00000215906	1	23279536	23291831	33	9	6089	0.31206	0.3775	LACTBL1
ENSG00000227868	1	23337327	23342343	9	3	6089	0.70504	0.24039	C1orf234
ENSG00000004487	1	23345941	23410182	64	9	6089	0.43705	0.33104	KDM1A
ENSG00000169641	1	23410516	23504301	139	19	6089	-0.10557	0.54204	LUZP1
ENSG00000179546	1	23516993	23521222	6	1	6089	0.17591	0.43018	HTR1D
ENSG00000125944	1	23630264	23670829	29	6	6089	0.036694	0.48536	HNRNPR
ENSG00000125945	1	23685941	23695935	22	5	6089	0.33307	0.36954	ZNF436
ENSG00000249087	1	23695490	23698332	1	1	6089	0.58509	0.27924	C1orf213
ENSG00000204219	1	23707554	23751233	96	17	6089	-0.30983	0.62165	TCEA3
ENSG00000088280	1	23755056	23811061	80	11	6089	-0.67892	0.75141	ASAP3
ENSG00000007968	1	23832922	23857712	32	5	6089	0.025343	0.48989	E2F2
ENSG00000117318	1	23884409	23886285	4	2	6089	-0.46537	0.67917	ID3
ENSG00000197880	1	23907985	23967058	77	21	6089	-0.45921	0.67696	MDS2
ENSG00000142676	1	24018269	24022915	3	1	6089	-0.33619	0.63164	RPL11
ENSG00000011007	1	24069645	24088549	15	6	6089	0.29839	0.3827	TCEB3
ENSG00000057757	1	24104895	24114722	5	2	6089	0.57304	0.28331	PITHD1
ENSG00000011009	1	24117460	24122029	3	1	6089	-1.9671	0.97541	LYPLA2
ENSG00000117308	1	24122089	24127271	1	1	6089	0.26379	0.39597	GALE
ENSG00000117305	1	24128375	24165110	36	3	6089	0.61632	0.26884	HMGCL
ENSG00000179163	1	24171567	24194784	32	5	6089	0.42881	0.33403	FUCA1
ENSG00000188822	1	24197016	24285549	179	13	6089	-0.69663	0.75698	CNR2
ENSG00000188529	1	24291294	24307417	1	1	6089	-0.72017	0.76429	SRSF10
ENSG00000142661	1	24382525	24438665	142	18	6089	-2.0402	0.97933	MYOM3
ENSG00000142677	1	24446261	24469611	53	12	6089	-1.1682	0.87864	IL22RA1
ENSG00000185436	1	24480647	24514449	108	17	6089	0.058761	0.47657	IFNLR1
ENSG00000158055	1	24645812	24690972	79	19	6089	-0.17309	0.56871	GRHL3
ENSG00000001460	1	24683489	24743424	140	16	6089	-0.58869	0.72196	STPG1
ENSG00000001461	1	24742284	24799466	137	14	6089	-0.70701	0.76022	NIPAL3
ENSG00000117602	1	24829387	24867530	65	8	6089	0.14387	0.4428	RCAN3
ENSG00000184454	1	24882602	24935819	157	23	6089	2.6759	0.0037266	NCMAP
ENSG00000133226	1	24958207	24999758	21	9	6089	0.75377	0.2255	SRRM1
ENSG00000169504	1	25071848	25170815	73	8	6089	0.22292	0.4118	CLIC4
ENSG00000020633	1	25226002	25291612	102	23	6089	0.84941	0.19783	RUNX3
ENSG00000117614	1	25549170	25558993	2	1	6089	-0.27965	0.61013	SYF2
ENSG00000117616	1	25568728	25664704	35	9	6089	-0.82817	0.79621	C1orf63
ENSG00000187010	1	25598884	25656936	13	3	6089	-0.6955	0.75663	RHD
ENSG00000183726	1	25664408	25688852	21	4	6089	-0.56368	0.71351	TMEM50A
ENSG00000188672	1	25688740	25756683	61	4	6089	-0.54013	0.70545	RHCE
ENSG00000204178	1	25757388	25826700	92	3	6089	-0.99638	0.84047	TMEM57
ENSG00000157978	1	25870071	25895377	66	9	6089	0.84399	0.19934	LDLRAP1
ENSG00000117643	1	25943959	26112698	226	26	6089	-0.65141	0.74261	MAN1C1
ENSG00000162430	1	26126667	26144713	39	4	6089	-1.0121	0.84426	SEPN1
ENSG00000117640	1	26145131	26159432	32	3	6089	-0.73501	0.76883	MTFR1L
ENSG00000127423	1	26158414	26185903	60	3	6089	-0.87929	0.81038	AUNIP
ENSG00000182749	1	26187701	26197744	5	2	6089	0.24138	0.40463	PAQR7
ENSG00000117632	1	26210672	26233482	19	4	6089	0.44695	0.32745	STMN1
ENSG00000158006	1	26286258	26324648	72	6	6089	0.096837	0.46143	PAFAH2
ENSG00000158008	1	26346375	26362955	23	6	6089	0.71069	0.23864	EXTL1
ENSG00000158014	1	26363743	26372624	14	3	6089	-1.2578	0.89577	SLC30A2
ENSG00000158022	1	26377795	26394927	26	5	6089	-1.2898	0.90145	TRIM63
ENSG00000175087	1	26437664	26452034	29	2	6089	-0.33992	0.63304	PDIK1L
ENSG00000197245	1	26485511	26489119	10	5	6089	-0.91147	0.81898	FAM110D
ENSG00000142684	1	26496362	26498551	9	3	6089	-1.0917	0.86253	ZNF593
ENSG00000142675	1	26503894	26516377	21	6	6089	-1.5247	0.93633	CNKSR1
ENSG00000188782	1	26517052	26529459	54	9	6089	-1.6263	0.94805	CATSPER4
ENSG00000130695	1	26560691	26605299	119	11	6089	-1.0566	0.85465	CEP85
ENSG00000142669	1	26605667	26608007	5	2	6089	-0.78802	0.78466	SH3BGRL3
ENSG00000158062	1	26607819	26644854	109	10	6089	-0.9745	0.8351	UBXN11
ENSG00000169442	1	26644448	26647014	10	3	6089	-0.98373	0.83737	CD52
ENSG00000176092	1	26648350	26680621	82	13	6089	-0.85944	0.80495	AIM1L
ENSG00000176083	1	26688125	26701013	34	8	6089	-0.28984	0.61403	ZNF683
ENSG00000131914	1	26737269	26756213	26	9	6089	-1.3908	0.91786	LIN28A
ENSG00000117682	1	26758773	26797785	48	12	6089	0.23292	0.40791	DHDDS
ENSG00000198830	1	26798941	26802463	5	2	6089	-0.033191	0.51324	HMGN2
ENSG00000117676	1	26856252	26901521	69	11	6089	0.50467	0.3069	RPS6KA1
ENSG00000117713	1	27022524	27108595	48	11	6089	0.22402	0.41137	ARID1A
ENSG00000060642	1	27113963	27124889	9	4	6089	0.40632	0.34225	PIGV
ENSG00000204160	1	27153201	27184093	39	6	6089	-0.3462	0.63541	ZDHHC18
ENSG00000175793	1	27189633	27190947	1	1	6089	0.3411	0.36652	SFN
ENSG00000142751	1	27202624	27216788	18	4	6089	-0.031681	0.51264	GPN2
ENSG00000198746	1	27216979	27226957	12	5	6089	0.45174	0.32573	GPATCH3
ENSG00000090273	1	27226729	27273353	58	9	6089	0.47968	0.31573	NUDC
ENSG00000131910	1	27237980	27240457	5	2	6089	0.61576	0.26903	NR0B2
ENSG00000175707	1	27276053	27286897	11	4	6089	0.52612	0.2994	C1orf172
ENSG00000253368	1	27320198	27327389	6	2	6089	1.2142	0.11233	TRNP1
ENSG00000158246	1	27331511	27339327	7	2	6089	1.0901	0.13783	FAM46B
ENSG00000090020	1	27425306	27493472	58	6	6089	-0.80006	0.78816	SLC9A1
ENSG00000142784	1	27561007	27635110	88	12	6089	-0.32618	0.62785	WDTC1
ENSG00000186501	1	27648651	27662891	27	7	6089	0.20831	0.41749	TMEM222
ENSG00000142765	1	27668513	27680421	24	7	6089	0.61932	0.26785	SYTL1
ENSG00000142733	1	27681675	27693383	21	7	6089	0.091821	0.46342	MAP3K6
ENSG00000142748	1	27695603	27701315	7	4	6089	-0.18275	0.5725	FCN3
ENSG00000174950	1	27705666	27709870	3	1	6089	-0.35012	0.63688	CD164L2
ENSG00000181773	1	27719148	27722318	1	1	6089	-0.48817	0.68729	GPR3
ENSG00000158195	1	27730730	27816669	99	6	6089	-0.51855	0.69796	WASF2
ENSG00000126705	1	27860546	27930942	56	8	6089	-0.18991	0.57531	AHDC1
ENSG00000000938	1	27938575	27961788	25	11	6089	-0.053535	0.52135	FGR
ENSG00000126709	1	27992572	27998729	8	3	6089	0.20029	0.42063	IFI6
ENSG00000009780	1	28052490	28089633	13	6	6089	-1.4411	0.92523	FAM76A
ENSG00000117758	1	28099694	28150963	40	4	6089	-0.64711	0.74122	STX12
ENSG00000117751	1	28157289	28178187	18	3	6089	-0.75625	0.77525	PPP1R8
ENSG00000130775	1	28199055	28213196	40	9	6089	-0.22479	0.58893	THEMIS2
ENSG00000117748	1	28218035	28241257	45	4	6089	-1.3355	0.90914	RPA2
ENSG00000130768	1	28261504	28285668	53	9	6089	-0.44806	0.67295	SMPDL3B
ENSG00000158156	1	28285973	28294607	14	5	6089	-1.3044	0.90395	XKR8
ENSG00000158161	1	28296855	28415207	167	16	6089	-0.94698	0.82818	EYA3
ENSG00000169403	1	28473677	28520447	41	10	6089	-0.92634	0.82287	PTAFR
ENSG00000126698	1	28525967	28559536	81	10	6089	-0.10515	0.54187	DNAJC8
ENSG00000130770	1	28562620	28573417	32	4	6089	0.42106	0.33685	ATPIF1
ENSG00000130766	1	28586038	28609002	38	9	6089	0.60556	0.2724	SESN2
ENSG00000130772	1	28655513	28662476	5	3	6089	0.18872	0.42515	MED18
ENSG00000204138	1	28696114	28826881	333	10	6089	0.78142	0.21728	PHACTR4
ENSG00000180198	1	28832455	28865812	60	7	6089	1.4731	0.070361	RCC1
ENSG00000180098	1	28879597	28905051	37	6	6089	1.385	0.083021	TRNAU1AP
ENSG00000120656	1	28915835	28969597	48	7	6089	0.042141	0.48319	TAF12
ENSG00000188060	1	28918712	28921955	4	2	6089	-0.71819	0.76368	RAB42
ENSG00000162419	1	28995244	29045865	57	6	6089	-0.56486	0.71392	GMEB1
ENSG00000198492	1	29063133	29096287	40	6	6089	-0.17346	0.56886	YTHDF2
ENSG00000116329	1	29138654	29190208	132	17	6089	0.29821	0.38277	OPRD1
ENSG00000159023	1	29213603	29446553	326	19	6089	0.91619	0.17978	EPB41
ENSG00000253304	1	29445940	29450447	9	3	6089	-0.74767	0.77267	TMEM200B
ENSG00000116350	1	29474255	29508499	53	12	6089	1.6042	0.054338	SRSF4
ENSG00000116353	1	29519385	29557454	83	14	6089	1.4973	0.067153	MECR
ENSG00000060656	1	29563028	29653325	188	29	6089	3.0361	0.0011982	PTPRU
ENSG00000162510	1	31184124	31196434	27	4	6089	2.0446	0.020448	MATN1
ENSG00000162511	1	31205316	31230667	57	18	6089	1.6332	0.05121	LAPTM5
ENSG00000162512	1	31342314	31381608	56	19	6089	0.41344	0.33964	SDC3
ENSG00000134644	1	31404353	31538838	227	21	6089	1.1368	0.12782	PUM1
ENSG00000084628	1	31652592	31712401	190	15	6089	-0.24812	0.59798	NKAIN1
ENSG00000060688	1	31732417	31769662	88	6	6089	-0.21466	0.58498	SNRNP40
ENSG00000121766	1	31769842	31837783	140	9	6089	-0.91766	0.8206	ZCCHC17
ENSG00000121769	1	31838472	31849697	14	5	6089	-1.1785	0.88071	FABP3
ENSG00000168528	1	31882412	31907525	62	7	6089	0.21587	0.41454	SERINC2
ENSG00000142910	1	32042116	32053288	8	4	6089	-0.53136	0.70241	TINAGL1
ENSG00000121764	1	32083287	32098119	25	4	6089	-0.94663	0.82809	HCRTR1
ENSG00000162517	1	32095463	32110497	20	3	6089	-0.88081	0.81079	PEF1
ENSG00000084636	1	32117848	32169920	71	15	6089	-0.035687	0.51423	COL16A1
ENSG00000121753	1	32192718	32230494	26	6	6089	-0.68441	0.75314	BAI2
ENSG00000134668	1	32256023	32281652	35	10	6089	-0.14242	0.55663	SPOCD1
ENSG00000184007	1	32372022	32410457	35	8	6089	0.28791	0.38671	PTP4A2
ENSG00000121774	1	32479430	32526451	16	10	6089	1.2676	0.10246	KHDRBS1
ENSG00000121775	1	32537632	32568467	35	5	6089	-0.11557	0.546	TMEM39B
ENSG00000025800	1	32573639	32642169	65	8	6089	-0.21756	0.58612	KPNA6
ENSG00000084652	1	32645287	32663886	20	5	6089	-0.02433	0.50971	TXLNA
ENSG00000160050	1	32665987	32670988	3	2	6089	0.84374	0.19941	CCDC28B
ENSG00000160051	1	32671236	32674288	2	1	6089	-0.0055222	0.5022	IQCC
ENSG00000222046	1	32674695	32681797	9	4	6089	-1.0534	0.85392	DCDC2B
ENSG00000160055	1	32680073	32687972	11	4	6089	-0.54891	0.70847	TMEM234
ENSG00000084623	1	32687529	32697205	13	2	6089	0.20958	0.417	EIF3I
ENSG00000183615	1	32712834	32714457	1	1	6089	-1.2855	0.90069	FAM167B
ENSG00000182866	1	32716840	32751766	26	11	6089	-0.063239	0.52521	LCK
ENSG00000116478	1	32757687	32799236	18	10	6089	-1.0275	0.8479	HDAC1
ENSG00000162526	1	32817122	32829913	4	2	6089	0.25358	0.39991	TSSK3
ENSG00000225828	1	32826871	32829879	1	1	6089	0.39749	0.3455	FAM229A
ENSG00000160058	1	32830704	32860332	13	9	6089	-1.1044	0.86529	BSDC1
ENSG00000273274	1	32930670	32962287	21	4	6089	-0.31777	0.62467	ZBTB8B
ENSG00000160062	1	33005028	33071540	138	7	6089	-0.76138	0.77679	ZBTB8A
ENSG00000176261	1	33065773	33116504	111	6	6089	0.14387	0.4428	ZBTB8OS
ENSG00000162521	1	33116743	33151812	67	3	6089	0.19312	0.42343	RBBP4
ENSG00000162520	1	33145507	33169197	41	3	6089	0.23775	0.40604	SYNC
ENSG00000162522	1	33207486	33240571	40	12	6089	-0.82793	0.79614	KIAA1522
ENSG00000134684	1	33240840	33283754	58	8	6089	-0.73491	0.7688	YARS
ENSG00000116497	1	33282368	33324476	46	7	6089	-0.83843	0.7991	S100PBP
ENSG00000160097	1	33327869	33338083	10	3	6089	-1.1439	0.87366	FNDC5
ENSG00000121905	1	33351595	33364042	13	4	6089	-1.1729	0.87958	HPCA
ENSG00000121900	1	33360195	33367039	5	1	6089	-0.6794	0.75156	TMEM54
ENSG00000116514	1	33402046	33430286	44	6	6089	-1.1642	0.87782	RNF19B
ENSG00000004455	1	33473585	33546597	94	9	6089	-1.1083	0.86614	AK2
ENSG00000142920	1	33546705	33586131	39	9	6089	-0.97874	0.83615	ADC
ENSG00000116525	1	33611003	33647660	61	4	6089	-1.0789	0.85969	TRIM62
ENSG00000160094	1	33722146	33766320	58	10	6089	-1.0062	0.84285	ZNF362
ENSG00000184389	1	33772367	33786699	25	7	6089	-1.0581	0.855	A3GALT2
ENSG00000134686	1	33789224	33896653	238	22	6089	-1.0951	0.86327	PHC2
ENSG00000121903	1	33938246	33962107	44	5	6089	-0.4623	0.67807	ZSCAN20
ENSG00000121904	1	33979609	34631443	1393	152	6089	-1.4187	0.922	CSMD2
ENSG00000176256	1	34326076	34330392	6	3	6089	-2.105	0.98235	HMGB4
ENSG00000142698	1	34632484	34684732	142	20	6089	-0.037297	0.51488	C1orf94
ENSG00000163866	1	35178338	35325417	472	65	6089	-0.33365	0.63068	SMIM12
ENSG00000189280	1	35220648	35224113	8	4	6089	-1.3889	0.91757	GJB5
ENSG00000189433	1	35225342	35229325	16	8	6089	-1.843	0.96733	GJB4
ENSG00000188910	1	35246790	35251970	13	4	6089	-0.015454	0.50616	GJB3
ENSG00000187513	1	35258599	35261348	11	3	6089	0.64571	0.25923	GJA4
ENSG00000116544	1	35331037	35395186	78	25	6089	0.67333	0.25037	DLGAP3
ENSG00000243749	1	35447136	35450954	6	2	6089	-0.39834	0.65481	ZMYM6NB
ENSG00000163867	1	35449523	35497569	49	2	6089	-0.40076	0.6557	ZMYM6
ENSG00000197056	1	35525387	35581460	51	5	6089	0.62832	0.2649	ZMYM1
ENSG00000116560	1	35641979	35658749	17	1	6089	2.1548	0.015589	SFPQ
ENSG00000146463	1	35734568	35887659	46	5	6089	1.0371	0.14984	ZMYM4
ENSG00000142687	1	35899091	36023551	61	6	6089	0.70762	0.23959	KIAA0319L
ENSG00000020129	1	36023074	36032875	3	1	6089	0.82914	0.20351	NCDN
ENSG00000116819	1	36038971	36060929	8	3	6089	0.3329	0.36961	TFAP2E
ENSG00000126067	1	36067185	36107445	10	4	6089	-0.10981	0.54372	PSMB2
ENSG00000142686	1	36179476	36185073	6	3	6089	-1.349	0.91133	C1orf216
ENSG00000092853	1	36185819	36235568	28	4	6089	-1.3267	0.9077	CLSPN
ENSG00000134698	1	36273773	36323491	46	9	6089	-0.64843	0.74165	AGO4
ENSG00000092847	1	36335409	36395211	35	5	6089	-0.23814	0.59411	AGO1
ENSG00000126070	1	36396319	36538101	81	8	6089	-0.040111	0.516	AGO3
ENSG00000092850	1	36549676	36553876	3	1	6089	0.70334	0.24092	TEKT2
ENSG00000116863	1	36554476	36559533	2	1	6089	1.6168	0.052966	ADPRHL2
ENSG00000171812	1	36560837	36590821	48	8	6089	-0.58037	0.71917	COL8A2
ENSG00000054116	1	36602173	36615098	15	2	6089	-0.056563	0.52255	TRAPPC3
ENSG00000116871	1	36621180	36646450	24	6	6089	-0.85029	0.80242	MAP7D1
ENSG00000054118	1	36690017	36770958	76	7	6089	0.23534	0.40697	THRAP3
ENSG00000214193	1	36771988	36790484	16	4	6089	0.25262	0.40028	SH3D21
ENSG00000142694	1	36787632	36789755	2	1	6089	-0.88197	0.8111	EVA1B
ENSG00000196182	1	36805225	36851497	45	6	6089	0.20126	0.42025	STK40
ENSG00000181817	1	36856839	36863493	27	3	6089	-0.63701	0.73794	LSM10
ENSG00000116885	1	36881428	36916086	124	6	6089	-0.55369	0.71011	OSCP1
ENSG00000116898	1	36921319	36930038	30	5	6089	0.52322	0.30041	MRPS15
ENSG00000119535	1	36931644	36948879	23	9	6089	0.42967	0.33372	CSF3R
ENSG00000163873	1	37261128	37499730	388	48	6089	-0.80172	0.78864	GRIK3
ENSG00000163874	1	37940153	37949980	11	5	6089	-0.92626	0.82284	ZC3H12A
ENSG00000163875	1	37958176	37980375	65	12	6089	-0.58357	0.72024	MEAF6
ENSG00000163877	1	38000050	38019903	42	9	6089	0.011448	0.49543	SNIP1
ENSG00000163879	1	38022520	38032458	28	7	6089	0.035725	0.48575	DNALI1
ENSG00000134697	1	38032417	38061536	56	10	6089	-0.27929	0.60999	GNL2
ENSG00000169218	1	38076951	38100595	51	10	6089	-0.45065	0.67388	RSPO1
ENSG00000116922	1	38147242	38157914	29	4	6089	-0.59615	0.72446	C1orf109
ENSG00000134690	1	38158090	38175391	37	7	6089	-0.92074	0.82141	CDCA8
ENSG00000183317	1	38179552	38230805	152	19	6089	-1.0907	0.8623	EPHA10
ENSG00000185090	1	38259474	38266809	5	3	6089	-0.91188	0.81908	MANEAL
ENSG00000196449	1	38268616	38273857	6	2	6089	-1.3742	0.91531	YRDC
ENSG00000197982	1	38272651	38275126	1	1	6089	-0.8536	0.80334	C1orf122
ENSG00000188786	1	38275239	38325292	66	12	6089	-1.577	0.9426	MTF1
ENSG00000204084	1	38326369	38412729	147	17	6089	-2.2091	0.98642	INPP5B
ENSG00000183431	1	38422647	38456593	76	10	6089	-1.3709	0.9148	SF3A3
ENSG00000183386	1	38462442	38471278	10	6	6089	-1.3304	0.9083	FHL3
ENSG00000183520	1	38474930	38490496	23	9	6089	-0.41972	0.66266	UTP11L
ENSG00000116954	1	39303870	39325495	44	11	6089	0.12284	0.45112	RRAGC
ENSG00000214114	1	39328636	39347289	34	7	6089	0.71255	0.23806	MYCBP
ENSG00000131233	1	39330175	39347289	33	7	6089	0.73311	0.23174	GJA9
ENSG00000158315	1	39351479	39407471	155	24	6089	0.65717	0.25554	RHBDL2
ENSG00000174574	1	39456895	39471731	43	6	6089	-0.82734	0.79598	AKIRIN1
ENSG00000168653	1	39491990	39500308	13	6	6089	-0.098831	0.53936	NDUFS5
ENSG00000127603	1	39546988	39952849	627	28	6089	-0.078245	0.53118	MACF1
ENSG00000255103	1	39876151	39882154	9	4	6089	-0.68665	0.75385	KIAA0754
ENSG00000183682	1	39957318	39991607	50	13	6089	-0.61411	0.73043	BMP8A
ENSG00000090621	1	40026488	40042462	25	8	6089	-0.36769	0.64345	PABPC4
ENSG00000163909	1	40089825	40105617	33	13	6089	-0.65912	0.74509	HEYL
ENSG00000116981	1	40124793	40137710	14	5	6089	0.11534	0.45409	NT5C1A
ENSG00000116983	1	40144320	40157361	64	12	6089	-1.254	0.89508	HPCAL4
ENSG00000084072	1	40157854	40229586	157	31	6089	-0.54424	0.70686	PPIE
ENSG00000116985	1	40222854	40254533	68	13	6089	-1.8051	0.96447	BMP8B
ENSG00000043514	1	40306723	40349183	92	12	6089	0.29117	0.38546	TRIT1
ENSG00000116990	1	40361098	40367928	10	6	6089	1.9041	0.02845	MYCL
ENSG00000168389	1	40420802	40435638	10	4	6089	-1.318	0.90624	MFSD2A
ENSG00000131236	1	40505905	40538321	103	8	6089	-0.4689	0.68043	CAP1
ENSG00000131238	1	40538379	40563375	70	9	6089	-0.10965	0.54366	PPT1
ENSG00000117000	1	40627045	40706593	81	15	6089	1.1322	0.12877	RLF
ENSG00000188800	1	40711619	40717363	6	4	6089	1.8411	0.032802	TMCO2
ENSG00000084073	1	40723779	40759856	28	8	6089	1.4478	0.073836	ZMPSTE24
ENSG00000049089	1	40766159	40783488	37	8	6089	-1.6756	0.95309	COL9A2
ENSG00000084070	1	40810522	40888998	140	26	6089	0.45774	0.32357	SMAP2
ENSG00000187801	1	40915774	40929390	40	14	6089	0.80801	0.20954	ZFP69B
ENSG00000187815	1	40942887	40962015	41	8	6089	1.1664	0.12172	ZFP69
ENSG00000164002	1	40974413	40982228	23	7	6089	0.54204	0.29389	EXO5
ENSG00000117010	1	40997233	41013841	48	7	6089	1.0391	0.14937	ZNF684
ENSG00000117016	1	41086351	41131329	97	16	6089	-0.70212	0.7587	RIMS3
ENSG00000066136	1	41157320	41237275	154	13	6089	-0.54794	0.70813	NFYC
ENSG00000117013	1	41249684	41306124	154	37	6089	-0.52128	0.69892	KCNQ4
ENSG00000179862	1	41326729	41328018	7	3	6089	-0.54881	0.70843	CITED4
ENSG00000171793	1	41445007	41478235	78	16	6089	-0.21996	0.58705	CTPS1
ENSG00000171790	1	41481269	41488909	25	8	6089	0.93759	0.17423	SLFNL1
ENSG00000010803	1	41492872	41707826	454	24	6089	0.44192	0.32927	SCMH1
ENSG00000204060	1	41827594	41849262	46	11	6089	-0.79603	0.78699	FOXO6
ENSG00000127129	1	41944446	41950344	15	5	6089	-0.62708	0.7347	EDN2
ENSG00000127124	1	41972036	42501596	948	66	6089	-0.89798	0.8154	HIVEP3
ENSG00000044012	1	42619092	42621495	5	3	6089	-0.09129	0.53637	GUCA2B
ENSG00000197273	1	42628362	42630389	1	1	6089	-1.0963	0.86354	GUCA2A
ENSG00000198815	1	42642210	42801548	223	13	6089	-0.56155	0.71279	FOXJ3
ENSG00000177181	1	42846466	42888249	100	8	6089	0.10033	0.46004	RIMKLA
ENSG00000066185	1	42896000	42921938	73	8	6089	0.23264	0.40802	ZMYND12
ENSG00000127125	1	42921788	42939056	31	4	6089	-0.22421	0.5887	PPCS
ENSG00000186409	1	42929001	43120335	512	18	6089	-0.45094	0.67398	CCDC30
ENSG00000171960	1	43124096	43142429	29	8	6089	-0.61667	0.73127	PPIH
ENSG00000065978	1	43148098	43168020	23	8	6089	-0.93052	0.82395	YBX1
ENSG00000164007	1	43198764	43205925	17	6	6089	-0.034173	0.51363	CLDN19
ENSG00000117385	1	43212006	43232755	32	8	6089	-0.55254	0.70971	LEPRE1
ENSG00000164008	1	43232940	43263968	38	8	6089	-0.52888	0.70156	C1orf50
ENSG00000177868	1	43272723	43282954	18	5	6089	-1.5179	0.93548	CCDC23
ENSG00000164010	1	43282795	43310660	32	9	6089	-1.12	0.86865	ERMAP
ENSG00000164011	1	43312280	43318148	2	1	6089	0.87778	0.19003	ZNF691
ENSG00000117394	1	43391052	43424530	86	12	6089	-0.19111	0.57578	SLC2A1
ENSG00000186973	1	43610824	43622067	39	7	6089	-0.9201	0.82124	FAM183A
ENSG00000117395	1	43629846	43736607	315	28	6089	1.306	0.095779	EBNA1BP2
ENSG00000243710	1	43637820	43720029	251	26	6089	1.7047	0.044125	WDR65
ENSG00000179178	1	43735665	43739673	8	5	6089	0.4287	0.33407	TMEM125
ENSG00000253313	1	43747554	43751288	5	2	6089	0.70579	0.24016	C1orf210
ENSG00000066056	1	43766664	43788779	20	3	6089	0.90198	0.18353	TIE1
ENSG00000117400	1	43803478	43818443	11	2	6089	0.56595	0.28571	MPL
ENSG00000117399	1	43824626	43828874	3	2	6089	-0.10854	0.54322	CDC20
ENSG00000066322	1	43829068	43833696	4	2	6089	1.0409	0.14897	ELOVL1
ENSG00000159479	1	43849588	43855479	4	2	6089	-0.1036	0.54126	MED8
ENSG00000198198	1	43855553	43918321	74	8	6089	-0.015833	0.50632	SZT2
ENSG00000178922	1	43916824	43919660	3	2	6089	-0.82622	0.79566	HYI
ENSG00000142949	1	43990858	44089343	196	16	6089	-0.17976	0.57133	PTPRF
ENSG00000066135	1	44115829	44171186	67	11	6089	-0.18319	0.57267	KDM4A
ENSG00000126091	1	44171495	44396831	422	24	6089	1.4615	0.071936	ST3GAL3
ENSG00000117407	1	44398992	44402913	6	2	6089	1.9002	0.028704	ARTN
ENSG00000117408	1	44412611	44433694	24	4	6089	1.4327	0.075974	IPO13
ENSG00000132768	1	44435672	44439041	2	1	6089	1.7144	0.043226	DPH2
ENSG00000117410	1	44440159	44443967	7	3	6089	1.3787	0.083988	ATP6V0B
ENSG00000117411	1	44444615	44456840	14	4	6089	-0.20816	0.58245	B4GALT2
ENSG00000159214	1	44457031	44462200	8	3	6089	0.98811	0.16155	CCDC24
ENSG00000196517	1	44457172	44497139	56	13	6089	-0.22234	0.58798	SLC6A9
ENSG00000171872	1	44584522	44600812	32	8	6089	0.33973	0.36703	KLF17
ENSG00000178028	1	44679127	44686353	10	4	6089	-1.2483	0.89404	DMAP1
ENSG00000117419	1	44686742	44820932	183	20	6089	-0.76005	0.77639	ERI3
ENSG00000187147	1	44870866	45117396	535	67	6089	-2.0862	0.98152	RNF220
ENSG00000126106	1	45100910	45140227	70	6	6089	-1.2297	0.89059	TMEM53
ENSG00000198520	1	45140364	45191263	52	16	6089	-0.7848	0.78371	C1orf228
ENSG00000142945	1	45205490	45233439	47	9	6089	-1.2455	0.89353	KIF2C
ENSG00000142937	1	45240923	45244451	3	2	6089	-1.0898	0.8621	RPS8
ENSG00000142959	1	45249257	45253377	2	1	6089	-0.41804	0.66204	BEST4
ENSG00000173846	1	45265897	45271662	9	3	6089	-1.16	0.87697	PLK3
ENSG00000188396	1	45271585	45272957	2	1	6089	-1.673	0.95284	TCTEX1D4
ENSG00000222009	1	45274154	45281257	9	3	6089	-0.77333	0.78034	BTBD19
ENSG00000117425	1	45285516	45308735	36	7	6089	-1.3193	0.90646	PTCH2
ENSG00000070785	1	45316450	45452282	300	12	6089	-1.6697	0.95251	EIF2B3
ENSG00000126107	1	45468212	45477001	11	2	6089	0.10842	0.45683	HECTD3
ENSG00000126088	1	45477819	45481247	5	2	6089	-0.14917	0.55929	UROD
ENSG00000162415	1	45482071	45771881	417	22	6089	-0.47783	0.68362	ZSWIM5
ENSG00000132781	1	45794835	45806142	10	4	6089	1.656	0.048863	MUTYH
ENSG00000132773	1	45805342	45809647	3	2	6089	0.14167	0.44367	TOE1
ENSG00000070759	1	45809555	45956872	183	15	6089	1.3318	0.091469	TESK2
ENSG00000236624	1	45959538	45965751	7	3	6089	2.0602	0.019688	CCDC163P
ENSG00000132763	1	45965725	45976739	15	4	6089	1.6896	0.045549	MMACHC
ENSG00000117450	1	45976708	45988719	31	4	6089	1.8981	0.028838	PRDX1
ENSG00000117448	1	46016215	46035721	27	5	6089	0.16926	0.4328	AKR1A1
ENSG00000132780	1	46049518	46084566	36	5	6089	0.86874	0.1925	NASP
ENSG00000159588	1	46085716	46089729	8	1	6089	0.94786	0.1716	CCDC17
ENSG00000159592	1	46092976	46153785	102	5	6089	1.0712	0.14205	GPBP1L1
ENSG00000159596	1	46152886	46160115	10	1	6089	0.67933	0.24847	TMEM69
ENSG00000197429	1	46159996	46216322	86	4	6089	1.0388	0.14945	IPP
ENSG00000086015	1	46252659	46501796	426	13	6089	1.3388	0.090311	MAST2
ENSG00000117461	1	46505812	46642160	198	15	6089	1.4123	0.078927	PIK3R3
ENSG00000117472	1	46640745	46651630	9	3	6089	0.75606	0.22481	TSPAN1
ENSG00000085998	1	46654354	46685977	38	8	6089	0.86261	0.19418	POMGNT1
ENSG00000171357	1	46669006	46686933	22	9	6089	0.66712	0.25235	LURAP1
ENSG00000085999	1	46713360	46744145	26	8	6089	-0.52989	0.70191	RAD54L
ENSG00000132128	1	46726868	46769280	27	8	6089	-0.27253	0.60739	LRRC41
ENSG00000173660	1	46769303	46782448	18	6	6089	-0.24735	0.59768	UQCRH
ENSG00000117481	1	46805849	46830824	145	3	6089	0.57664	0.28209	NSUN4
ENSG00000117480	1	46859937	46879520	22	5	6089	0.2893	0.38618	FAAH
ENSG00000197587	1	46972668	46979898	18	5	6089	0.82968	0.20336	DMBX1
ENSG00000162456	1	47011316	47017199	13	4	6089	0.87411	0.19103	KNCN
ENSG00000079277	1	47023090	47082515	94	10	6089	-0.52004	0.69848	MKNK1
ENSG00000142961	1	47073387	47082563	13	2	6089	-0.6478	0.74144	MOB3C
ENSG00000123472	1	47098409	47139539	64	4	6089	-0.99719	0.84066	ATPAF1
ENSG00000159658	1	47124366	47184824	93	6	6089	-0.93958	0.82628	EFCAB14
ENSG00000186118	1	47134527	47139266	4	2	6089	-1.1642	0.87782	TEX38
ENSG00000142973	1	47223510	47285085	94	20	6089	3.297	0.0004887	CYP4B1
ENSG00000187048	1	47394849	47407156	23	3	6089	1.172	0.12059	CYP4A11
ENSG00000186377	1	47427036	47516423	129	14	6089	1.5102	0.065495	CYP4X1
ENSG00000186160	1	47533160	47583991	93	4	6089	0.46163	0.32217	CYP4Z1
ENSG00000162365	1	47603107	47615413	39	5	6089	0.41328	0.3397	CYP4A22
ENSG00000162366	1	47649265	47656716	11	6	6089	0.34328	0.3657	PDZK1IP1
ENSG00000162367	1	47681962	47697892	28	6	6089	-0.95876	0.83116	TAL1
ENSG00000123473	1	47715811	47779819	130	9	6089	-0.093537	0.53726	STIL
ENSG00000162368	1	47799469	47844511	95	9	6089	-0.17365	0.56893	CMPK1
ENSG00000186790	1	47881744	47883723	2	1	6089	-0.8444	0.80078	FOXE3
ENSG00000186564	1	47901689	47906363	7	3	6089	0.19362	0.42324	FOXD2
ENSG00000269113	1	48226200	48462567	499	31	6089	1.1482	0.12544	TRABD2B
ENSG00000117834	1	48688357	48714316	33	9	6089	-0.52367	0.69975	SLC5A9
ENSG00000132122	1	48761044	48937845	239	31	6089	0.21908	0.41329	SPATA6
ENSG00000186094	1	48998527	50489585	1463	56	6089	-0.4455	0.67202	AGBL4
ENSG00000162373	1	49193195	49242641	66	13	6089	-0.1102	0.54387	BEND5
ENSG00000162374	1	50513686	50669458	141	23	6089	0.43738	0.33092	ELAVL4
ENSG00000142700	1	50883222	50889172	2	1	6089	1.2859	0.099235	DMRTA2
ENSG00000185104	1	50905150	51425935	541	18	6089	0.82511	0.20465	FAF1
ENSG00000123080	1	51426417	51440305	12	4	6089	0.98815	0.16154	CDKN2C
ENSG00000204006	1	51567906	51613752	45	6	6089	0.31811	0.3752	C1orf185
ENSG00000123091	1	51701943	51739127	22	3	6089	-0.58095	0.71936	RNF11
ENSG00000085831	1	51752930	51810788	74	19	6089	0.26828	0.39424	TTC39A
ENSG00000085832	1	51819935	51985000	441	20	6089	-0.86437	0.80631	EPS15
ENSG00000117859	1	52042851	52254889	227	23	6089	0.58087	0.28066	OSBPL9
ENSG00000078618	1	52254863	52344477	128	20	6089	0.43002	0.33359	NRD1
ENSG00000169213	1	52373628	52456436	134	17	6089	-0.6343	0.73706	RAB3B
ENSG00000117862	1	52485803	52521843	42	6	6089	-0.76182	0.77692	TXNDC12
ENSG00000198841	1	52497775	52499488	3	1	6089	-0.16441	0.56529	KTI12
ENSG00000134717	1	52521797	52556388	35	5	6089	-0.39776	0.6546	BTF3L4
ENSG00000157077	1	52608046	52812358	167	12	6089	-1.0589	0.85518	ZFYVE9
ENSG00000154222	1	52811395	52831865	18	6	6089	-0.95412	0.82999	CC2D1B
ENSG00000085840	1	52838501	52870131	23	6	6089	-0.85346	0.8033	ORC1
ENSG00000134748	1	52870236	52886511	6	2	6089	-0.80942	0.79086	PRPF38A
ENSG00000134744	1	52873954	53019159	153	13	6089	-0.81404	0.79219	ZCCHC11
ENSG00000116157	1	53068044	53074723	18	5	6089	-0.22333	0.58836	GPX7
ENSG00000182183	1	53099016	53135355	64	16	6089	0.54501	0.29287	FAM159A
ENSG00000162377	1	53152508	53164038	19	4	6089	-0.022618	0.50902	COA7
ENSG00000162378	1	53192126	53293014	223	15	6089	0.56231	0.28695	ZYG11B
ENSG00000203995	1	53308183	53360670	97	8	6089	1.2833	0.099693	ZYG11A
ENSG00000121310	1	53361656	53392884	32	8	6089	1.6043	0.054319	ECHDC2
ENSG00000116171	1	53392901	53517375	381	16	6089	1.8111	0.035064	SCP2
ENSG00000174348	1	53527854	53551174	93	12	6089	1.6925	0.045272	PODN
ENSG00000162383	1	53552855	53608289	246	32	6089	0.19341	0.42332	SLC1A7
ENSG00000157184	1	53662101	53679869	25	7	6089	0.70217	0.24129	CPT2
ENSG00000162384	1	53679771	53686289	9	3	6089	0.55264	0.29026	C1orf123
ENSG00000162385	1	53692564	53704282	22	7	6089	0.4501	0.32632	MAGOH
ENSG00000157193	1	53711217	53793742	151	26	6089	0.41666	0.33846	LRP8
ENSG00000143006	1	53925072	53933161	22	5	6089	0.12396	0.45068	DMRTB1
ENSG00000174332	1	53971910	54199877	456	38	6089	-1.3528	0.91195	GLIS1
ENSG00000058804	1	54231133	54304533	66	7	6089	0.92628	0.17715	NDC1
ENSG00000058799	1	54317392	54356407	115	11	6089	0.18757	0.42561	YIPF1
ENSG00000211452	1	54356912	54376759	65	8	6089	0.075296	0.46999	DIO1
ENSG00000081870	1	54382247	54411602	47	5	6089	-0.85054	0.80249	HSPB11
ENSG00000116212	1	54411750	54433841	25	7	6089	-0.95991	0.83145	LRRC42
ENSG00000203985	1	54474412	54483856	23	5	6089	-0.85489	0.8037	LDLRAD1
ENSG00000116209	1	54497347	54519177	26	6	6089	0.20801	0.41761	TMEM59
ENSG00000116205	1	54519260	54578192	93	10	6089	0.57676	0.28205	TCEANC2
ENSG00000157211	1	54598747	54619443	58	12	6089	-2.57	0.99492	CDCP2
ENSG00000215883	1	54638009	54665709	34	11	6089	-1.633	0.94876	CYB5RL
ENSG00000116221	1	54649714	54691137	75	18	6089	-1.4209	0.92232	MRPL37
ENSG00000157216	1	54691105	54879152	396	66	6089	0.18986	0.42471	SSBP3
ENSG00000198711	1	54703710	54704736	5	3	6089	0.54876	0.29159	SSBP3-AS1
ENSG00000162390	1	55007930	55104865	334	34	6089	1.3703	0.085294	ACOT11
ENSG00000162391	1	55074855	55089229	39	12	6089	0.7013	0.24156	FAM151A
ENSG00000271723	1	55107459	55207981	315	31	6089	1.148	0.12549	MROH7-TTC4
ENSG00000184313	1	55107463	55175939	171	30	6089	0.73087	0.23243	MROH7
ENSG00000243725	1	55181495	55208330	131	4	6089	1.2125	0.11267	TTC4
ENSG00000162396	1	55222571	55230187	20	6	6089	-0.46818	0.68017	PARS2
ENSG00000006555	1	55245385	55266940	61	12	6089	-0.32551	0.6276	TTC22
ENSG00000162398	1	55271736	55307925	128	10	6089	-0.74637	0.77228	C1orf177
ENSG00000116133	1	55315306	55352891	117	15	6089	-0.74841	0.77289	DHCR24
ENSG00000143001	1	55446465	55457966	33	3	6089	-0.067042	0.52673	TMEM61
ENSG00000162399	1	55464606	55476556	27	6	6089	0.22327	0.41166	BSND
ENSG00000169174	1	55505221	55530525	91	20	6089	-1.1678	0.87856	PCSK9
ENSG00000162402	1	55532032	55680786	198	16	6089	-0.58938	0.7222	USP24
ENSG00000162407	1	56960419	57110974	408	43	6089	0.98555	0.16218	PPAP2B
ENSG00000162409	1	57110995	57181008	227	18	6089	0.43661	0.3312	PRKAA2
ENSG00000187889	1	57184477	57285369	293	44	6089	-0.76903	0.77906	C1orf168
ENSG00000157131	1	57320479	57383894	176	25	6089	0.93192	0.17569	C8A
ENSG00000021852	1	57394883	57431813	99	20	6089	-0.81203	0.79161	C8B
ENSG00000173406	1	57460451	59012406	3755	259	6089	0.12491	0.4503	DAB1
ENSG00000162600	1	58881056	59012474	393	39	6089	1.0243	0.15285	OMA1
ENSG00000184292	1	59041099	59043166	7	3	6089	1.4118	0.078999	TACSTD2
ENSG00000162601	1	59120411	59165764	144	10	6089	0.5465	0.29236	MYSM1
ENSG00000177606	1	59246465	59249785	1	1	6089	-1.7756	0.9621	JUN
ENSG00000172456	1	59762310	60233347	806	73	6089	0.063646	0.47463	FGGY
ENSG00000134709	1	60280458	60342050	116	16	6089	-0.37625	0.64663	HOOK1
ENSG00000134716	1	60358980	60392462	51	9	6089	-0.61388	0.73035	CYP2J2
ENSG00000162598	1	60452941	60539442	144	28	6089	1.4146	0.078598	C1orf87
ENSG00000162599	1	61330931	61928465	1137	144	6089	-1.271	0.89813	NFIA
ENSG00000162604	1	62146718	62191095	77	9	6089	-0.19632	0.57782	TM2D1
ENSG00000132849	1	62208149	62629592	1068	94	6089	-0.41173	0.65973	INADL
ENSG00000240563	1	62660503	62678000	88	15	6089	1.5743	0.057713	L1TD1
ENSG00000132854	1	62702651	62785085	263	22	6089	-1.0746	0.85871	KANK4
ENSG00000162607	1	62901968	62917475	27	3	6089	0.19819	0.42145	USP1
ENSG00000116641	1	62920399	63153969	232	8	6089	0.14341	0.44298	DOCK7
ENSG00000125703	1	63249806	63331184	150	10	6089	0.3791	0.35231	ATG4C
ENSG00000187140	1	63788730	63790797	2	1	6089	-1.2942	0.9022	FOXD3
ENSG00000088035	1	63833261	63904233	134	16	6089	1.0529	0.14619	ALG6
ENSG00000142856	1	63906441	64059392	314	15	6089	1.1082	0.13388	ITGB3BP
ENSG00000203965	1	63989043	64038364	106	12	6089	1.0599	0.1446	EFCAB7
ENSG00000116652	1	64014588	64015405	2	1	6089	0.89795	0.18461	DLEU2L
ENSG00000079739	1	64058947	64125916	171	32	6089	1.3735	0.084805	PGM1
ENSG00000185483	1	64239693	64647181	815	71	6089	-0.25676	0.60132	ROR1
ENSG00000177414	1	64669310	64733051	127	13	6089	0.302	0.38133	UBE2U
ENSG00000158966	1	64936428	65158741	363	56	6089	0.93445	0.17504	CACHD1
ENSG00000162437	1	65210778	65298915	149	19	6089	1.3354	0.090877	RAVER2
ENSG00000162434	1	65298912	65432187	295	24	6089	0.56718	0.2853	JAK1
ENSG00000162433	1	65613232	65697828	168	18	6089	0.48656	0.31329	AK4
ENSG00000116675	1	65713902	65881552	367	27	6089	0.39231	0.34741	DNAJC6
ENSG00000116678	1	65886248	66107242	474	25	6089	-0.65492	0.74374	LEPR
ENSG00000213625	1	65886270	65901690	38	11	6089	0.13661	0.44567	LEPROT
ENSG00000184588	1	66258197	66840259	1118	76	6089	0.10638	0.45764	PDE4B
ENSG00000118473	1	66999066	67213982	616	23	6089	0.5525	0.2903	SGIP1
ENSG00000152760	1	67218142	67244470	66	9	6089	-0.47583	0.6829	TCTEX1D1
ENSG00000172410	1	67263424	67266939	7	2	6089	-0.17904	0.57105	INSL5
ENSG00000152763	1	67278568	67390570	198	28	6089	1.0007	0.15848	WDR78
ENSG00000198160	1	67390578	67454302	115	11	6089	0.60393	0.27295	MIER1
ENSG00000116704	1	67465015	67519782	134	13	6089	1.1173	0.13193	SLC35D1
ENSG00000203963	1	67557848	67697536	348	31	6089	1.0012	0.15837	C1orf141
ENSG00000162594	1	67632083	67725662	196	28	6089	0.69047	0.24495	IL23R
ENSG00000081985	1	67773047	67862583	210	20	6089	-0.043791	0.51746	IL12RB2
ENSG00000142864	1	67873493	67896098	24	7	6089	0.53665	0.29576	SERBP1
ENSG00000116717	1	68150744	68154021	7	2	6089	1.4067	0.07976	GADD45A
ENSG00000172380	1	68167149	68299150	241	29	6089	0.89174	0.18627	GNG12
ENSG00000162595	1	68511645	68517314	9	3	6089	-0.79044	0.78536	DIRAS3
ENSG00000116729	1	68564142	68698803	386	63	6089	0.94566	0.17216	WLS
ENSG00000116745	1	68894505	68915642	46	10	6089	0.18482	0.42668	RPE65
ENSG00000024526	1	68939835	68962904	55	7	6089	-0.90088	0.81617	DEPDC1
ENSG00000033122	1	70034081	70617628	1363	67	6089	1.5672	0.058537	LRRC7
ENSG00000066557	1	70610488	70671303	77	10	6089	0.27934	0.38999	LRRC40
ENSG00000116754	1	70671365	70718735	45	6	6089	0.77491	0.2192	SRSF11
ENSG00000118454	1	70726271	70820417	115	19	6089	0.18124	0.42809	ANKRD13C
ENSG00000197568	1	70820488	70851022	51	8	6089	0.6178	0.26835	HHLA3
ENSG00000116761	1	70876901	70905534	57	14	6089	0.66224	0.25391	CTH
ENSG00000050628	1	71318036	71513491	466	46	6089	1.2947	0.09771	PTGER3
ENSG00000132485	1	71528974	71546980	29	8	6089	0.22126	0.41245	ZRANB2
ENSG00000172260	1	71861623	72748417	1468	81	6089	0.47741	0.31653	NEGR1
ENSG00000162620	1	74491699	74663871	228	15	6089	-0.29786	0.6171	LRRIQ3
ENSG00000254685	1	74663896	74699770	68	5	6089	-0.94203	0.82691	FPGT
ENSG00000259030	1	74663919	75009666	502	48	6089	-0.31481	0.62355	FPGT-TNNI3K
ENSG00000116783	1	74663947	75010112	502	48	6089	-0.31481	0.62355	TNNI3K
ENSG00000162621	1	74935562	74978298	24	4	6089	-0.1975	0.57828	LRRC53
ENSG00000178965	1	75033795	75139422	122	15	6089	0.7531	0.2257	C1orf173
ENSG00000116791	1	75171170	75199092	57	13	6089	0.5955	0.27575	CRYZ
ENSG00000162623	1	75198836	75232362	84	12	6089	1.0353	0.15026	TYW3
ENSG00000162624	1	75594119	75627218	48	9	6089	0.46323	0.3216	LHX8
ENSG00000137968	1	75667816	76076801	775	32	6089	0.99394	0.16013	SLC44A5
ENSG00000117054	1	76190036	76253260	209	18	6089	0.56054	0.28756	ACADM
ENSG00000137955	1	76251879	76260764	18	7	6089	-0.22524	0.58911	RABGGTB
ENSG00000057468	1	76262567	76378923	370	22	6089	-0.76431	0.77766	MSH4
ENSG00000154007	1	76384558	76398116	44	10	6089	-0.74756	0.77264	ASB17
ENSG00000184005	1	76540404	77100286	1366	130	6089	1.4734	0.070323	ST6GALNAC3
ENSG00000117069	1	77333126	77531396	389	33	6089	0.83069	0.20308	ST6GALNAC5
ENSG00000142892	1	77554675	77685115	297	18	6089	0.15546	0.43823	PIGK
ENSG00000154027	1	77747736	78025651	779	64	6089	0.72629	0.23383	AK5
ENSG00000036549	1	78028101	78149104	158	17	6089	-0.13413	0.55335	ZZZ3
ENSG00000077254	1	78161672	78225537	82	16	6089	-0.35057	0.63704	USP33
ENSG00000180488	1	78245309	78344106	137	24	6089	-0.40459	0.65711	FAM73A
ENSG00000162614	1	78354198	78409580	77	15	6089	-0.68547	0.75348	NEXN
ENSG00000162613	1	78409740	78444794	50	10	6089	-0.68151	0.75223	FUBP1
ENSG00000162616	1	78444859	78483648	70	16	6089	-0.40468	0.65714	DNAJB4
ENSG00000137960	1	78445226	78604133	304	31	6089	-0.24495	0.59675	GIPC2
ENSG00000122420	1	78769568	79005434	525	41	6089	0.37637	0.35332	PTGFR
ENSG00000137959	1	79085607	79111830	33	7	6089	-0.30117	0.61836	IFI44L
ENSG00000137965	1	79115481	79129763	20	5	6089	0.45962	0.32289	IFI44
ENSG00000162618	1	79355449	79472403	416	25	6089	2.238	0.012611	ELTD1
ENSG00000117114	1	81771845	82458120	1832	159	6089	-1.3217	0.90687	LPHN2
ENSG00000137941	1	84330711	84464833	320	13	6089	-0.044744	0.51784	TTLL7
ENSG00000142875	1	84543745	84704181	186	18	6089	0.79104	0.21446	PRKACB
ENSG00000203943	1	84764049	84855640	138	18	6089	0.045022	0.48204	SAMD13
ENSG00000137976	1	84864215	84880701	59	8	6089	1.5508	0.060474	DNASE2B
ENSG00000117133	1	84944942	84963473	65	14	6089	-0.13613	0.55414	RPF1
ENSG00000174021	1	84964008	84972248	22	7	6089	0.16025	0.43634	GNG5
ENSG00000117151	1	85015289	85040163	57	10	6089	-0.0067753	0.5027	CTBS
ENSG00000180869	1	85093913	85100703	11	4	6089	-0.070638	0.52816	C1orf180
ENSG00000117155	1	85109390	85156486	106	14	6089	0.70891	0.23919	SSX2IP
ENSG00000171517	1	85277285	85358896	198	44	6089	-0.50009	0.69149	LPAR3
ENSG00000153898	1	85391268	85462796	215	17	6089	0.23668	0.40645	MCOLN2
ENSG00000162643	1	85464830	85598821	313	31	6089	-0.34513	0.635	WDR63
ENSG00000055732	1	85483765	85514182	56	12	6089	0.51143	0.30453	MCOLN3
ENSG00000097096	1	85622556	85666729	100	11	6089	-0.26375	0.60401	SYDE2
ENSG00000162642	1	85715639	85725355	20	7	6089	-0.15421	0.56128	C1orf52
ENSG00000142867	1	85731931	85742773	33	11	6089	-0.211	0.58356	BCL10
ENSG00000153904	1	85784164	86043933	598	53	6089	1.8777	0.03021	DDAH1
ENSG00000142871	1	86046444	86049645	5	3	6089	0.18043	0.42841	CYR61
ENSG00000117174	1	86115106	86174116	97	17	6089	0.58754	0.27842	ZNHIT6
ENSG00000171502	1	86194916	86622626	1213	57	6089	0.96251	0.1679	COL24A1
ENSG00000122417	1	86814344	86862023	94	8	6089	-0.28988	0.61405	ODF2L
ENSG00000137975	1	86889769	86922241	144	18	6089	-0.25001	0.59871	CLCA2
ENSG00000016490	1	86934051	86965972	96	23	6089	0.23378	0.40758	CLCA1
ENSG00000016602	1	87012761	87046437	68	13	6089	2.3193	0.010189	CLCA4
ENSG00000097033	1	87170259	87213867	71	11	6089	1.5982	0.054999	SH3GLB1
ENSG00000183291	1	87328132	87380107	114	8	6089	0.37539	0.35369	2015-09-01
ENSG00000153936	1	87380331	87602334	390	16	6089	0.37783	0.35278	HS2ST1
ENSG00000143013	1	87794151	87814606	35	11	6089	1.9045	0.028425	LMO4
ENSG00000065243	1	89149905	89301938	305	8	6089	-0.27422	0.60804	PKN2
ENSG00000137947	1	89318615	89357627	97	8	6089	-0.22611	0.58944	GTF2B
ENSG00000137944	1	89401456	89458636	85	7	6089	0.49134	0.31159	CCBL2
ENSG00000213516	1	89445139	89458643	11	5	6089	2.1535	0.01564	RBMXL1
ENSG00000117226	1	89472349	89488577	21	6	6089	0.81146	0.20855	GBP3
ENSG00000117228	1	89518002	89531043	39	8	6089	0.10491	0.45823	GBP1
ENSG00000162645	1	89571815	89616139	103	9	6089	0.54929	0.2914	GBP2
ENSG00000213512	1	89597434	89641723	66	7	6089	1.0182	0.15429	GBP7
ENSG00000162654	1	89646831	89664615	22	5	6089	0.40584	0.34243	GBP4
ENSG00000154451	1	89724633	89738544	13	3	6089	1.0539	0.14596	GBP5
ENSG00000183347	1	89829617	89852020	61	12	6089	0.0947	0.46228	GBP6
ENSG00000197147	1	89990395	90063423	158	14	6089	0.28905	0.38627	LRRC8B
ENSG00000171488	1	90098631	90235462	208	16	6089	-0.41744	0.66182	LRRC8C
ENSG00000171492	1	90286573	90402170	133	35	6089	0.36072	0.35915	LRRC8D
ENSG00000162664	1	90460671	90501090	38	12	6089	0.49487	0.31034	ZNF326
ENSG00000143032	1	91177096	91182794	5	3	6089	-0.080188	0.53196	BARHL2
ENSG00000122482	1	91380859	91487829	149	12	6089	-0.52065	0.69869	ZNF644
ENSG00000162669	1	91726323	91870426	266	20	6089	-0.50769	0.69417	HFM1
ENSG00000097046	1	91966408	91991321	39	8	6089	0.034163	0.48637	CDC7
ENSG00000069702	1	92145902	92371892	559	53	6089	-0.23012	0.591	TGFBR3
ENSG00000137948	1	92414928	92479983	150	11	6089	-0.69705	0.75711	BRDT
ENSG00000172031	1	92495539	92529093	61	11	6089	0.92538	0.17738	EPHX4
ENSG00000189195	1	92545862	92613393	113	9	6089	-0.34187	0.63377	BTBD8
ENSG00000069712	1	92632542	92650280	25	5	6089	-1.1987	0.88468	KIAA1107
ENSG00000203910	1	92683497	92711370	15	4	6089	0.62388	0.26635	C1orf146
ENSG00000174842	1	92711959	92764544	36	5	6089	0.23236	0.40813	GLMN
ENSG00000122484	1	92764522	92867613	90	11	6089	-0.21257	0.58417	RPAP2
ENSG00000162676	1	92940319	92952433	17	4	6089	0.31403	0.37675	GFI1
ENSG00000067208	1	92974253	93257961	475	13	6089	-0.33933	0.63282	EVI5
ENSG00000122406	1	93297582	93307481	7	3	6089	-1.0177	0.84558	RPL5
ENSG00000154511	1	93307724	93427057	128	5	6089	-0.88144	0.81096	FAM69A
ENSG00000143033	1	93544792	93604638	80	9	6089	0.89965	0.18415	MTF2
ENSG00000117500	1	93615299	93646285	46	7	6089	1.9687	0.024493	TMED5
ENSG00000122483	1	93645476	93744287	197	15	6089	1.7483	0.040204	CCDC18
ENSG00000117505	1	93811445	93835055	38	5	6089	1.6558	0.048883	DR1
ENSG00000137942	1	93913688	94020218	93	17	6089	2.3014	0.010686	FNBP1L
ENSG00000137936	1	94027347	94312706	726	29	6089	1.0923	0.13735	BCAR3
ENSG00000067334	1	94333373	94345474	38	6	6089	-1.0098	0.8437	DNTTIP2
ENSG00000023909	1	94350761	94374966	43	7	6089	0.47509	0.31736	GCLM
ENSG00000198691	1	94458393	94586688	293	55	6089	-0.40461	0.65712	ABCA4
ENSG00000137962	1	94614544	94740624	163	27	6089	-0.31586	0.62395	ARHGAP29
ENSG00000117528	1	94883933	94984222	91	13	6089	2.0364	0.020857	ABCD3
ENSG00000117525	1	94994781	95007356	17	6	6089	2.6901	0.0035712	F3
ENSG00000143036	1	95285898	95360802	246	47	6089	-1.031	0.84874	SLC44A3
ENSG00000117519	1	95362507	95392834	100	23	6089	-0.45921	0.67696	CNN3
ENSG00000172339	1	95439963	95538501	234	25	6089	1.0757	0.14104	ALG14
ENSG00000152078	1	95582894	95663163	188	26	6089	-0.24494	0.59675	TMEM56
ENSG00000271092	1	95583479	95712781	310	27	6089	-0.17437	0.56921	TMEM56-RWDD3
ENSG00000122481	1	95699711	95712781	33	10	6089	0.18468	0.42674	RWDD3
ENSG00000237435	1	96403457	96488436	217	22	6089	-0.32821	0.62862	RP11-147C23.1
ENSG00000117569	1	97187221	97289294	164	14	6089	-1.2505	0.89443	PTBP2
ENSG00000188641	1	97543299	98386605	1530	117	6089	1.2269	0.10993	DPYD
ENSG00000162627	1	99127236	99226056	304	20	6089	-0.38351	0.64933	SNX7
ENSG00000117598	1	99355806	99470588	339	38	6089	-0.0087011	0.50347	LPPR5
ENSG00000117600	1	99729509	99775146	99	15	6089	-1.1735	0.87971	LPPR4
ENSG00000099260	1	100111499	100160097	111	14	6089	-0.025534	0.51019	PALMD
ENSG00000156869	1	100174259	100232187	161	9	6089	-0.43033	0.66652	FRRS1
ENSG00000162688	1	100315640	100389579	176	18	6089	0.4084	0.34149	AGL
ENSG00000117620	1	100435345	100492535	154	12	6089	-0.52738	0.70103	SLC35A3
ENSG00000156875	1	100503653	100548933	123	15	6089	-0.19935	0.579	HIAT1
ENSG00000156876	1	100549119	100598511	122	14	6089	0.11814	0.45298	SASS6
ENSG00000122435	1	100598706	100616053	37	8	6089	0.69023	0.24502	TRMT13
ENSG00000122477	1	100614409	100643771	53	10	6089	0.51542	0.30313	LRRC39
ENSG00000137992	1	100652475	100715390	105	11	6089	-0.37078	0.6446	DBT
ENSG00000137996	1	100731763	100758325	61	6	6089	-0.44228	0.67086	RTCA
ENSG00000079335	1	100810584	100985833	160	13	6089	0.62365	0.26643	CDC14A
ENSG00000181656	1	101003693	101007574	7	3	6089	0.55504	0.28943	GPR88
ENSG00000162692	1	101185298	101204601	19	10	6089	2.0696	0.019246	VCAM1
ENSG00000162694	1	101337943	101361554	22	7	6089	-0.30661	0.62043	EXTL2
ENSG00000162695	1	101361632	101447309	102	12	6089	-0.02184	0.50871	SLC30A7
ENSG00000117543	1	101455179	101491644	39	5	6089	0.037471	0.48505	DPH5
ENSG00000170989	1	101702444	101707074	6	3	6089	0.40345	0.34331	S1PR1
ENSG00000118733	1	102268130	102462586	571	62	6089	-0.048563	0.51937	OLFM3
ENSG00000060718	1	103342023	103574052	799	27	6089	1.2922	0.098143	COL11A1
ENSG00000185946	1	104068313	104097861	40	10	6089	-0.31491	0.62359	RNPC3
ENSG00000240038	1	104096437	104122156	26	10	6089	-0.44242	0.67091	AMY2B
ENSG00000198890	1	107599267	107601916	1	1	6089	0.15147	0.4398	PRMT6
ENSG00000162631	1	107682629	108026080	640	67	6089	2.8949	0.0018962	NTNG1
ENSG00000134215	1	108113782	108507766	1079	76	6089	0.25933	0.39769	VAV3
ENSG00000085491	1	108676658	108743471	169	18	6089	-0.17971	0.57131	SLC25A24
ENSG00000186086	1	108918421	109013624	2	1	6089	-0.31849	0.62494	NBPF6
ENSG00000162636	1	109102711	109187522	110	6	6089	-1.029	0.84826	FAM102B
ENSG00000162639	1	109190912	109204148	15	6	6089	-1.619	0.94728	HENMT1
ENSG00000134186	1	109234945	109244425	5	3	6089	0.6862	0.24629	PRPF38B
ENSG00000143107	1	109255279	109285365	53	15	6089	-0.092027	0.53666	FNDC7
ENSG00000116266	1	109289296	109352148	184	11	6089	-0.086231	0.53436	STXBP3
ENSG00000162641	1	109358520	109506106	413	33	6089	1.7631	0.038945	AKNAD1
ENSG00000121957	1	109417972	109477167	144	18	6089	1.3558	0.087585	GPSM2
ENSG00000121940	1	109472130	109506111	93	19	6089	1.7871	0.036957	CLCC1
ENSG00000085433	1	109512836	109584850	165	17	6089	0.25264	0.40027	WDR47
ENSG00000197780	1	109605108	109618624	40	10	6089	0.39544	0.34626	TAF13
ENSG00000215717	1	109632425	109639556	22	6	6089	0.062952	0.4749	TMEM167B
ENSG00000179902	1	109648573	109656479	26	5	6089	-0.25102	0.5991	C1orf194
ENSG00000116299	1	109656301	109749401	289	33	6089	-1.8157	0.96529	KIAA1324
ENSG00000031698	1	109756540	109780791	30	9	6089	-0.98268	0.83712	SARS
ENSG00000143126	1	109792641	109818372	57	11	6089	0.032022	0.48723	CELSR2
ENSG00000134222	1	109822178	109825808	7	5	6089	-0.64632	0.74096	PSRC1
ENSG00000221986	1	109834987	109849663	36	9	6089	-1.311	0.90507	MYBPHL
ENSG00000134243	1	109852192	109940573	104	7	6089	-1.2757	0.89897	SORT1
ENSG00000143106	1	109941653	109969062	33	6	6089	-0.67947	0.75158	PSMA5
ENSG00000143028	1	110009180	110024759	37	4	6089	-0.90268	0.81665	SYPL2
ENSG00000162650	1	110026101	110035426	9	4	6089	-0.85793	0.80454	ATXN7L2
ENSG00000174151	1	110036674	110045554	8	2	6089	-0.99268	0.83957	CYB561D1
ENSG00000181754	1	110046797	110052360	6	3	6089	-0.65341	0.74325	AMIGO1
ENSG00000156097	1	110082494	110091028	9	3	6089	0.11768	0.45316	GPR61
ENSG00000065135	1	110091233	110136975	50	9	6089	-0.53418	0.70339	GNAI3
ENSG00000134183	1	110145889	110155679	17	7	6089	-0.12405	0.54936	GNAT2
ENSG00000116337	1	110158726	110174673	23	7	6089	0.068316	0.47277	AMPD2
ENSG00000168765	1	110198703	110208118	17	5	6089	0.17307	0.4313	GSTM4
ENSG00000213366	1	110210644	110252171	58	18	6089	1.351	0.088342	GSTM2
ENSG00000134184	1	110230436	110251661	30	10	6089	1.5012	0.066654	GSTM1
ENSG00000134201	1	110254864	110318050	113	23	6089	-0.23661	0.59352	GSTM5
ENSG00000134202	1	110276554	110284384	12	4	6089	0.75393	0.22545	GSTM3
ENSG00000198758	1	110292702	110306649	28	11	6089	-0.73548	0.76898	EPS8L3
ENSG00000184371	1	110452864	110473614	24	10	6089	-1.2348	0.89155	CSF1
ENSG00000168710	1	110527308	110566357	17	9	6089	0.90085	0.18383	AHCYL1
ENSG00000143093	1	110574199	110617263	43	7	6089	1.88	0.030057	STRIP1
ENSG00000156150	1	110602616	110613322	13	2	6089	2.0443	0.020464	ALX3
ENSG00000186150	1	110655062	110656569	1	1	6089	-1.4121	0.92104	UBL4B
ENSG00000197106	1	110693108	110744824	87	13	6089	-0.47512	0.68265	SLC6A17
ENSG00000116396	1	110753965	110825722	186	23	6089	-0.80435	0.7894	KCNC4
ENSG00000162775	1	110881128	110889299	7	3	6089	-0.87406	0.80896	RBM15
ENSG00000168679	1	110905470	110933704	40	10	6089	-0.42029	0.66286	SLC16A4
ENSG00000134248	1	110943871	110950564	12	4	6089	-0.22053	0.58727	LAMTOR5
ENSG00000143125	1	110993822	110999976	12	4	6089	0.24067	0.40491	PROK1
ENSG00000143105	1	111059839	111061797	3	2	6089	-1.0257	0.84748	KCNA10
ENSG00000177301	1	111136202	111174096	82	11	6089	2.2409	0.012515	KCNA2
ENSG00000177272	1	111214310	111217655	1	1	6089	0.49761	0.30938	KCNA3
ENSG00000143119	1	111415775	111442550	68	10	6089	0.058395	0.47672	CD53
ENSG00000121931	1	111489807	111506701	16	5	6089	0.53094	0.29773	LRIF1
ENSG00000156171	1	111659955	111682838	38	5	6089	1.2857	0.099274	DRAM2
ENSG00000134255	1	111682249	111727724	42	10	6089	0.27267	0.39256	CEPT1
ENSG00000162777	1	111729796	111747157	35	14	6089	-2.0534	0.97998	DENND2D
ENSG00000064886	1	111743393	111786062	124	19	6089	0.59262	0.27672	CHI3L2
ENSG00000134216	1	111833484	111863188	182	20	6089	-0.052852	0.52108	CHIA
ENSG00000173947	1	111888910	111895635	23	4	6089	2.3364	0.0097357	PIFO
ENSG00000085465	1	111956936	111970399	36	6	6089	-0.31485	0.62356	OVGP1
ENSG00000116455	1	111982512	111991998	10	3	6089	-1.3488	0.9113	WDR77
ENSG00000116459	1	111991486	112005395	21	5	6089	0.051839	0.47933	ATP5F1
ENSG00000143110	1	112016414	112021134	5	3	6089	1.0079	0.15674	C1orf162
ENSG00000121933	1	112025970	112106584	208	36	6089	0.99439	0.16002	ADORA3
ENSG00000116473	1	112084840	112259313	403	40	6089	2.9448	0.0016157	RAP1A
ENSG00000197852	1	112223252	112298446	205	33	6089	3.0078	0.0013158	FAM212B
ENSG00000064703	1	112297867	112310638	36	7	6089	1.4022	0.080424	DDX20
ENSG00000171385	1	112313284	112531777	507	69	6089	0.18017	0.42851	KCND3
ENSG00000143079	1	112938803	113006078	139	6	6089	0.43491	0.33181	CTTNBP2NL
ENSG00000134245	1	113009163	113072787	129	27	6089	-2.1684	0.98493	WNT2B
ENSG00000007341	1	113066140	113163447	160	12	6089	-1.0868	0.86143	ST7L
ENSG00000116489	1	113161795	113214241	54	9	6089	-1.0802	0.85996	CAPZA1
ENSG00000155363	1	113215763	113243368	40	7	6089	-1.0289	0.84825	MOV10
ENSG00000155366	1	113243728	113250056	13	3	6089	-1.6028	0.94551	RHOC
ENSG00000155367	1	113252616	113258099	7	3	6089	-1.362	0.91339	PPM1J
ENSG00000184599	1	113263041	113269857	14	4	6089	-0.26786	0.6056	FAM19A3
ENSG00000155380	1	113454469	113499635	48	9	6089	0.51575	0.30302	SLC16A1
ENSG00000198799	1	113615831	113674882	86	15	6089	1.6892	0.04559	LRIG2
ENSG00000081026	1	113933371	114228545	459	34	6089	0.8169	0.20699	MAGI3
ENSG00000116793	1	114239453	114302111	96	12	6089	0.39641	0.3459	PHTF1
ENSG00000081019	1	114304454	114355098	51	11	6089	0.93782	0.17417	RSBN1
ENSG00000134242	1	114356433	114414381	80	12	6089	1.5914	0.055755	PTPN22
ENSG00000188761	1	114420790	114430169	12	4	6089	0.66788	0.2521	BCL2L15
ENSG00000134262	1	114437370	114447823	12	4	6089	1.2025	0.11458	AP4B1
ENSG00000118655	1	114447763	114456708	10	4	6089	0.010495	0.49581	DCLRE1B
ENSG00000163349	1	114471814	114520426	59	13	6089	-0.76957	0.77922	HIPK1
ENSG00000116774	1	114522063	114524876	4	2	6089	0.11369	0.45474	OLFML3
ENSG00000134207	1	114631913	114696541	210	54	6089	-1.0524	0.85369	SYT6
ENSG00000197323	1	114935399	115053781	260	16	6089	2.5985	0.0046817	TRIM33
ENSG00000116752	1	115110178	115124260	19	6	6089	0.30021	0.38201	BCAS2
ENSG00000175984	1	115125469	115213043	160	18	6089	1.7352	0.041356	DENND2C
ENSG00000116748	1	115215719	115238239	41	10	6089	1.1963	0.11579	AMPD1
ENSG00000213281	1	115247090	115259515	12	3	6089	2.4722	0.0067144	NRAS
ENSG00000009307	1	115259534	115301297	57	8	6089	1.2391	0.10765	CSDE1
ENSG00000052723	1	115312100	115323306	2	1	6089	-0.66046	0.74552	SIKE1
ENSG00000198765	1	115397424	115537991	263	16	6089	0.90452	0.18286	SYCP1
ENSG00000134200	1	115572415	115576941	22	3	6089	-0.33015	0.62936	TSHB
ENSG00000134198	1	115590632	115632121	123	19	6089	0.37775	0.35281	TSPAN2
ENSG00000134259	1	115828539	115880857	115	25	6089	-0.74134	0.77076	NGF
ENSG00000173218	1	116184574	116240845	140	27	6089	1.2788	0.10049	VANGL1
ENSG00000118729	1	116242628	116311402	270	16	6089	0.99066	0.16093	CASQ2
ENSG00000177551	1	116378998	116386538	15	3	6089	-0.20622	0.58169	NHLH2
ENSG00000163393	1	116519119	116612675	147	19	6089	0.9285	0.17657	SLC22A15
ENSG00000173212	1	116654376	116677861	58	11	6089	-0.80485	0.78955	MAB21L3
ENSG00000163399	1	116915290	116952883	48	4	6089	-1.2286	0.8904	ATP1A1
ENSG00000116815	1	117057157	117113661	55	10	6089	-0.4851	0.6862	CD58
ENSG00000143061	1	117117031	117210375	87	19	6089	0.55813	0.28838	IGSF3
ENSG00000203864	1	117236734	117249225	9	4	6089	0.23311	0.40784	C1orf137
ENSG00000116824	1	117297007	117311850	27	6	6089	-0.24216	0.59567	CD2
ENSG00000134247	1	117452679	117532980	187	22	6089	-0.33213	0.6301	PTGFRN
ENSG00000134256	1	117544382	117579167	78	19	6089	-1.4818	0.93081	CD101
ENSG00000116830	1	117602925	117650075	81	18	6089	-1.4102	0.92075	TTF2
ENSG00000134253	1	117653682	117665209	31	7	6089	0.48608	0.31345	TRIM45
ENSG00000134258	1	117686209	117753556	151	20	6089	0.08489	0.46617	VTCN1
ENSG00000198162	1	117910071	118071494	372	19	6089	0.052119	0.47922	MAN1A2
ENSG00000183508	1	118148556	118170994	58	7	6089	-0.60162	0.72629	FAM46C
ENSG00000196505	1	118406107	118472253	45	11	6089	0.54722	0.29211	GDAP2
ENSG00000065183	1	118472343	118509165	33	8	6089	0.8096	0.20908	WDR3
ENSG00000155761	1	118496484	118727846	334	14	6089	0.50065	0.30831	SPAG17
ENSG00000092607	1	119425669	119532179	239	29	6089	-0.29833	0.61727	TBX15
ENSG00000116874	1	119573839	119683294	222	22	6089	-0.83506	0.79816	WARS2
ENSG00000116882	1	119911402	119936753	35	6	6089	-0.069554	0.52773	HAO2
ENSG00000203859	1	119957554	119965658	15	2	6089	0.57232	0.28355	HSD3B2
ENSG00000203857	1	120049821	120057681	5	1	6089	-1.752	0.96011	HSD3B1
ENSG00000143067	1	120162045	120190396	57	12	6089	0.8395	0.2006	ZNF697
ENSG00000092621	1	120202421	120286838	146	22	6089	0.85492	0.1963	PHGDH
ENSG00000134240	1	120290619	120311528	37	9	6089	-0.23269	0.592	HMGCS2
ENSG00000134193	1	120336641	120354283	35	6	6089	0.025502	0.48983	REG4
ENSG00000134249	1	120436156	120439118	2	1	6089	-1.8291	0.96631	ADAM30
ENSG00000134250	1	120454176	120612240	95	8	6089	-1.6951	0.95497	NOTCH2
ENSG00000168509	1	145413095	145417545	1	1	6089	0.62268	0.26675	HFE2
ENSG00000117289	1	145438469	145442635	3	1	6089	1.4728	0.070401	TXNIP
ENSG00000121851	1	145456236	145470388	2	1	6089	0.58154	0.28044	POLR3GL
ENSG00000181039	1	145470508	145475646	3	2	6089	1.3703	0.085294	ANKRD34A
ENSG00000152022	1	145477085	145501669	7	2	6089	0.62504	0.26597	LIX1L
ENSG00000131795	1	145507598	145513536	1	1	6089	-3.5678	0.99982	RBM8A
ENSG00000131779	1	145516252	145523730	1	1	6089	1.1472	0.12565	PEX11B
ENSG00000143127	1	145524891	145543868	10	3	6089	0.022677	0.49095	ITGA10
ENSG00000198483	1	145549230	145568526	28	4	6089	-0.89211	0.81383	ANKRD35
ENSG00000131788	1	145575233	145586546	2	1	6089	-2.5469	0.99457	PIAS3
ENSG00000186364	1	145586115	145589439	3	1	6089	-0.034089	0.5136	NUDT17
ENSG00000186141	1	145592605	145611025	14	2	6089	-0.26783	0.60559	POLR3C
ENSG00000121848	1	145611036	145696218	78	5	6089	-0.51232	0.69579	RNF115
ENSG00000117281	1	145695798	145715614	21	3	6089	-0.44165	0.67063	CD160
ENSG00000174827	1	145726918	145764074	5	2	6089	-0.22766	0.59005	PDZK1
ENSG00000117262	1	145764411	145827103	1	1	6089	-0.43848	0.66948	GPR89A
ENSG00000131791	1	146626685	146644129	45	6	6089	0.59692	0.27528	PRKAB2
ENSG00000131781	1	146646930	146714700	250	13	6089	0.24352	0.4038	FMO5
ENSG00000131778	1	146714291	146767443	166	18	6089	0.55025	0.29107	CHD1L
ENSG00000116128	1	147013182	147098017	201	41	6089	-0.10097	0.54021	BCL9
ENSG00000162836	1	147101453	147142618	88	13	6089	0.42372	0.33588	ACP6
ENSG00000143140	1	147228332	147245484	56	9	6089	-0.70925	0.76091	GJA5
ENSG00000121634	1	147374946	147381393	26	7	6089	1.1686	0.12128	GJA8
ENSG00000188092	1	147400506	147465753	6	1	6089	0.10168	0.45951	GPR89B
ENSG00000150337	1	149754227	149764074	1	1	6089	-0.38037	0.64817	FCGR1A
ENSG00000203814	1	149754245	149783928	9	1	6089	-0.143	0.55686	HIST2H2BF
ENSG00000184678	1	149856010	149858232	2	1	6089	-0.0066778	0.50266	HIST2H2BE
ENSG00000178096	1	149859440	149872351	20	1	6089	0.0051468	0.49795	BOLA1
ENSG00000159164	1	149874870	149889434	10	1	6089	-0.1664	0.56608	SV2A
ENSG00000143368	1	149895209	149900236	8	1	6089	-0.38259	0.64899	SF3B4
ENSG00000014914	1	149900543	149908791	10	2	6089	0.16227	0.43555	MTMR11
ENSG00000163113	1	149909705	149982625	37	3	6089	0.79271	0.21397	OTUD7B
ENSG00000136631	1	150039369	150117505	85	3	6089	-0.45573	0.67571	VPS45
ENSG00000023902	1	150121373	150136916	23	3	6089	-0.49627	0.69015	PLEKHO1
ENSG00000143401	1	150190717	150208504	17	3	6089	0.053512	0.47866	ANP32E
ENSG00000118298	1	150229554	150237478	3	2	6089	-0.65041	0.74229	CA14
ENSG00000117362	1	150237804	150241980	1	1	6089	-2.2995	0.98926	APH1A
ENSG00000118292	1	150240600	150253327	10	3	6089	-0.96903	0.83373	C1orf54
ENSG00000159208	1	150254953	150259505	5	2	6089	-1.2457	0.89356	C1orf51
ENSG00000187145	1	150266289	150281414	42	6	6089	-1.3239	0.90723	MRPS21
ENSG00000117360	1	150293925	150325671	75	9	6089	-1.2553	0.89531	PRPF3
ENSG00000163125	1	150335567	150449042	284	12	6089	-0.87309	0.80869	RPRD2
ENSG00000143374	1	150459887	150480078	48	7	6089	-1.0563	0.85458	TARS2
ENSG00000143369	1	150480538	150486265	12	5	6089	-1.0475	0.85257	ECM1
ENSG00000143382	1	150521884	150533413	13	4	6089	0.77126	0.22028	ADAMTSL4
ENSG00000143384	1	150547032	150552066	5	3	6089	1.1161	0.1322	MCL1
ENSG00000143420	1	150573327	150602088	40	7	6089	1.1051	0.13457	ENSA
ENSG00000143457	1	150618701	150669630	118	8	6089	0.75912	0.22389	GOLPH3L
ENSG00000143452	1	150670536	150693364	54	5	6089	0.52559	0.29959	HORMAD1
ENSG00000163131	1	150702672	150738433	58	8	6089	1.2546	0.10482	CTSS
ENSG00000143387	1	150768684	150780799	10	3	6089	0.65367	0.25666	CTSK
ENSG00000143437	1	150782181	150849244	71	7	6089	1.267	0.10258	ARNT
ENSG00000143379	1	150898739	150937213	46	8	6089	-0.039674	0.51582	SETDB1
ENSG00000143418	1	150933059	150947479	23	5	6089	0.045975	0.48167	CERS2
ENSG00000143412	1	150954493	150968110	23	6	6089	-0.35216	0.63764	ANXA9
ENSG00000143409	1	150969025	150980851	14	6	6089	-0.24129	0.59534	FAM63A
ENSG00000143363	1	150980896	151008189	50	12	6089	-1.5147	0.93508	PRUNE
ENSG00000163141	1	151009046	151020076	20	6	6089	-1.0334	0.8493	BNIPL
ENSG00000143443	1	151020216	151024462	2	1	6089	-0.4879	0.68719	C1orf56
ENSG00000197622	1	151023447	151042801	22	8	6089	-2.0881	0.98161	CDC42SE1
ENSG00000213190	1	151030234	151040970	14	5	6089	-1.5081	0.93424	MLLT11
ENSG00000143458	1	151043054	151098018	111	16	6089	-1.7971	0.96384	GABPB2
ENSG00000143434	1	151104161	151119104	31	7	6089	-1.3986	0.91904	SEMA6C
ENSG00000163154	1	151129105	151132225	2	1	6089	0.72578	0.23399	TNFAIP8L2
ENSG00000163156	1	151129140	151142773	6	3	6089	-0.12698	0.55052	SCNM1
ENSG00000163155	1	151132224	151138424	2	1	6089	-0.95799	0.83097	LYSMD1
ENSG00000163157	1	151142462	151148760	5	3	6089	-2.0557	0.98009	TMOD4
ENSG00000163159	1	151142463	151167797	15	7	6089	-2.7084	0.99662	VPS72
ENSG00000143398	1	151170425	151222012	66	11	6089	-0.87809	0.81005	PIP5K1A
ENSG00000159352	1	151227179	151239955	15	4	6089	-0.95838	0.83106	PSMD4
ENSG00000232671	1	151252500	151254405	3	2	6089	-0.8834	0.81149	RP11-126K1.2
ENSG00000143373	1	151254094	151264656	6	2	6089	-0.95476	0.83015	ZNF687
ENSG00000143393	1	151264273	151300191	25	6	6089	-0.21614	0.58556	PI4KB
ENSG00000143390	1	151313116	151319833	4	2	6089	-0.9333	0.82467	RFX5
ENSG00000143416	1	151336778	151345209	7	4	6089	-0.25685	0.60135	SELENBP1
ENSG00000159377	1	151372010	151374420	2	1	6089	-1.1358	0.87198	PSMB4
ENSG00000143442	1	151375200	151431941	59	6	6089	-0.96914	0.83376	POGZ
ENSG00000143375	1	151482986	151511168	34	9	6089	-0.53751	0.70454	CGN
ENSG00000143367	1	151512781	151556059	79	14	6089	-0.47971	0.68428	TUFT1
ENSG00000143376	1	151584541	151671567	79	10	6089	0.082381	0.46717	SNX27
ENSG00000159409	1	151674880	151689290	21	5	6089	0.37946	0.35217	CELF3
ENSG00000178796	1	151682909	151702281	27	7	6089	-0.12094	0.54813	RIIAD1
ENSG00000143436	1	151732119	151736040	8	2	6089	-0.69763	0.7573	MRPL9
ENSG00000143450	1	151735445	151743808	13	4	6089	-0.11608	0.5462	OAZ3
ENSG00000182134	1	151742583	151763892	58	5	6089	0.38114	0.35155	TDRKH
ENSG00000213171	1	151772740	151778630	6	2	6089	0.77863	0.2181	LINGO4
ENSG00000143365	1	151778547	151804348	46	12	6089	0.94609	0.17205	RORC
ENSG00000225556	1	151810295	151813033	5	2	6089	-0.97279	0.83467	C2CD4D
ENSG00000196407	1	151819739	151826173	9	2	6089	-0.44543	0.67199	THEM5
ENSG00000159445	1	151846060	151882284	73	8	6089	0.068071	0.47286	THEM4
ENSG00000197747	1	151955391	151966866	14	3	6089	-0.89095	0.81352	S100A10
ENSG00000163191	1	152004982	152020383	6	3	6089	-0.75081	0.77362	S100A11
ENSG00000159450	1	152078793	152086556	2	1	6089	-0.92556	0.82266	TCHH
ENSG00000215853	1	152126071	152131704	8	3	6089	-1.5872	0.94377	RPTN
ENSG00000197915	1	152184558	152196669	31	4	6089	0.71857	0.2362	HRNR
ENSG00000143631	1	152274651	152297679	47	5	6089	0.43465	0.33191	FLG
ENSG00000143520	1	152321211	152332482	13	2	6089	-0.40748	0.65817	FLG2
ENSG00000143536	1	152381719	152386739	4	2	6089	-0.20949	0.58297	CRNN
ENSG00000186207	1	152483320	152484653	5	2	6089	-0.72946	0.76714	LCE5A
ENSG00000169509	1	152486978	152488486	1	1	6089	-1.1731	0.87962	CRCT1
ENSG00000185966	1	152538130	152539248	1	1	6089	1.6229	0.052302	LCE3E
ENSG00000163202	1	152551857	152552980	2	1	6089	0.44943	0.32656	LCE3D
ENSG00000187223	1	152635872	152637135	1	1	6089	1.4387	0.075118	LCE2D
ENSG00000159455	1	152647771	152659877	33	5	6089	0.02455	0.49021	LCE2B
ENSG00000187173	1	152670840	152671918	2	1	6089	0.48205	0.31489	LCE2A
ENSG00000187170	1	152680636	152681967	3	2	6089	1.2665	0.10267	LCE4A
ENSG00000198854	1	152691998	152692905	6	2	6089	1.132	0.12882	C1orf68
ENSG00000203786	1	152730506	152734529	6	2	6089	-0.29192	0.61482	KPRP
ENSG00000240386	1	152748848	152749445	2	1	6089	0.53852	0.29511	LCE1F
ENSG00000186226	1	152758690	152760902	7	3	6089	-0.85285	0.80313	LCE1E
ENSG00000172155	1	152769227	152770657	1	1	6089	-0.17691	0.57021	LCE1D
ENSG00000197084	1	152777311	152779107	12	3	6089	0.35282	0.36211	LCE1C
ENSG00000196734	1	152784447	152785585	1	1	6089	-1.058	0.85498	LCE1B
ENSG00000235942	1	152815344	152816459	1	1	6089	0.9804	0.16345	LCE6A
ENSG00000163206	1	152850793	152857523	1	1	6089	-0.18727	0.57427	SMCP
ENSG00000163207	1	152881021	152884362	15	2	6089	-0.6123	0.72983	IVL
ENSG00000184148	1	152943142	152945050	2	1	6089	-0.65002	0.74216	SPRR4
ENSG00000169474	1	152956557	152958289	5	1	6089	-0.95377	0.8299	SPRR1A
ENSG00000163209	1	152974223	152976332	19	2	6089	-0.62889	0.73529	SPRR3
ENSG00000169469	1	153003678	153005376	12	1	6089	-0.17402	0.56908	SPRR1B
ENSG00000163216	1	153012201	153014407	6	1	6089	-0.30119	0.61836	SPRR2D
ENSG00000241794	1	153028589	153030013	2	1	6089	-0.67971	0.75166	SPRR2A
ENSG00000196805	1	153042700	153113927	162	20	6089	-0.8709	0.80809	SPRR2B
ENSG00000203785	1	153065611	153078660	36	7	6089	0.35314	0.36199	SPRR2E
ENSG00000244094	1	153084590	153085991	3	1	6089	0.13412	0.44665	SPRR2F
ENSG00000159516	1	153122058	153123345	3	1	6089	-1.0547	0.85422	SPRR2G
ENSG00000203784	1	153175919	153177596	1	1	6089	0.0017772	0.49929	LELP1
ENSG00000203783	1	153190060	153191793	4	1	6089	0.13843	0.44495	PRR9
ENSG00000203782	1	153232176	153234598	6	4	6089	1.3562	0.087517	LOR
ENSG00000159527	1	153270338	153283194	25	5	6089	-0.074272	0.5296	PGLYRP3
ENSG00000163218	1	153302596	153321316	68	6	6089	0.57318	0.28326	PGLYRP4
ENSG00000163220	1	153330330	153333503	2	1	6089	1.0119	0.15578	S100A9
ENSG00000163221	1	153346184	153348125	1	1	6089	-0.28505	0.6122	S100A12
ENSG00000143546	1	153362508	153363664	2	1	6089	0.25052	0.40109	S100A8
ENSG00000184330	1	153389000	153395701	12	2	6089	-1.3278	0.90787	S100A7A
ENSG00000197364	1	153409534	153412425	7	3	6089	-0.18865	0.57481	S100A7L2
ENSG00000143556	1	153430220	153433177	7	3	6089	0.41311	0.33976	S100A7
ENSG00000197956	1	153507075	153508720	2	1	6089	-0.03599	0.51435	S100A6
ENSG00000196420	1	153509623	153514241	7	2	6089	-0.44102	0.6704	S100A5
ENSG00000196154	1	153516089	153522612	26	2	6089	-0.29427	0.61572	S100A4
ENSG00000188015	1	153519805	153521848	16	1	6089	-0.067916	0.52707	S100A3
ENSG00000196754	1	153533584	153540366	9	2	6089	-1.6518	0.95071	S100A2
ENSG00000188643	1	153579362	153585621	12	3	6089	4.2277	1.1806e-05	S100A16
ENSG00000189334	1	153586731	153589462	7	1	6089	3.8879	5.0559e-05	S100A14
ENSG00000189171	1	153591263	153606568	29	6	6089	4.8653	5.7136e-07	S100A13
ENSG00000160678	1	153600402	153604513	8	3	6089	4.9075	4.6119e-07	S100A1
ENSG00000160679	1	153606525	153618782	23	3	6089	4.253	1.0548e-05	CHTOP
ENSG00000143553	1	153631130	153634306	4	2	6089	4.1121	1.9606e-05	SNAPIN
ENSG00000143621	1	153634512	153643524	8	2	6089	3.8887	5.0388e-05	ILF2
ENSG00000169418	1	153651113	153666468	13	5	6089	3.6152	0.00015008	NPR1
ENSG00000143624	1	153700543	153746555	57	10	6089	1.035	0.15034	INTS3
ENSG00000143554	1	153746830	153752633	3	1	6089	-0.70365	0.75917	SLC27A3
ENSG00000143614	1	153777201	153895451	159	12	6089	1.3176	0.093813	GATAD2B
ENSG00000198837	1	153901977	153919172	19	4	6089	0.66799	0.25207	DENND4B
ENSG00000160741	1	153920145	153931101	7	2	6089	0.72233	0.23504	CRTC2
ENSG00000143570	1	153931575	153940188	9	3	6089	0.8901	0.18671	SLC39A1
ENSG00000143578	1	153940010	153946839	8	2	6089	1.1578	0.12346	CREB3L4
ENSG00000143543	1	153946745	153950164	1	1	6089	0.61167	0.27038	JTB
ENSG00000143545	1	153954127	153958834	2	1	6089	1.052	0.1464	RAB13
ENSG00000177954	1	153963235	153964626	2	1	6089	1.2318	0.10902	RPS27
ENSG00000143552	1	153965161	154127592	188	16	6089	0.08955	0.46432	NUP210L
ENSG00000143549	1	154127784	154167124	46	9	6089	-1.1105	0.8666	TPM3
ENSG00000163263	1	154171848	154178809	2	1	6089	-0.30125	0.61839	C1orf189
ENSG00000143612	1	154179182	154193104	17	5	6089	-0.41191	0.6598	C1orf43
ENSG00000143569	1	154192655	154243986	55	9	6089	-0.95719	0.83076	UBAP2L
ENSG00000143575	1	154244987	154248351	1	1	6089	-1.4271	0.92323	HAX1
ENSG00000143595	1	154293566	154297801	10	3	6089	-0.9062	0.81759	AQP10
ENSG00000143515	1	154298029	154323783	45	8	6089	-0.23906	0.59447	ATP8B2
ENSG00000160712	1	154377669	154441926	131	16	6089	0.091114	0.4637	IL6R
ENSG00000169291	1	154442248	154474589	32	6	6089	0.70847	0.23933	SHE
ENSG00000163239	1	154474695	154520623	138	9	6089	0.06495	0.47411	TDRD10
ENSG00000160714	1	154521053	154531504	11	2	6089	0.46912	0.31949	UBE2Q1
ENSG00000160716	1	154540257	154552502	17	8	6089	1.7342	0.041438	CHRNB2
ENSG00000160710	1	154554538	154600475	68	7	6089	-0.034231	0.51365	ADAR
ENSG00000143603	1	154669931	154842756	401	76	6089	0.0016823	0.49933	KCNN3
ENSG00000163344	1	154897210	154909467	16	3	6089	0.77643	0.21875	PMVK
ENSG00000163346	1	154916552	154928599	10	5	6089	0.084691	0.46625	PBXIP1
ENSG00000163348	1	154929502	154936329	3	2	6089	-0.086381	0.53442	PYGO2
ENSG00000160691	1	154934774	154946871	8	2	6089	0.45939	0.32298	SHC1
ENSG00000173207	1	154947129	154951725	1	1	6089	0.74408	0.22841	CKS1B
ENSG00000160688	1	154955814	154965587	14	2	6089	-0.10064	0.54008	FLAD1
ENSG00000160685	1	154975127	154990998	19	7	6089	0.44497	0.32817	ZBTB7B
ENSG00000163354	1	154990996	155006257	20	6	6089	0.78444	0.21639	DCST2
ENSG00000163357	1	155006300	155023406	23	7	6089	-0.10218	0.54069	DCST1
ENSG00000143537	1	155023042	155035252	15	6	6089	0.53935	0.29482	ADAM15
ENSG00000243364	1	155036207	155042029	1	1	6089	-1.1638	0.87775	EFNA4
ENSG00000251246	1	155036224	155059283	22	7	6089	-1.1011	0.86458	EFNA3
ENSG00000143590	1	155036224	155060014	22	7	6089	-1.1011	0.86458	EFNA3
ENSG00000169242	1	155099936	155107333	12	4	6089	0.58914	0.27788	EFNA1
ENSG00000169241	1	155107820	155111329	3	2	6089	0.75327	0.22565	SLC50A1
ENSG00000163463	1	155141884	155145951	10	3	6089	0.75952	0.22377	KRTCAP2
ENSG00000163462	1	155145873	155157447	13	7	6089	0.51969	0.30164	TRIM46
ENSG00000185499	1	155158300	155162707	2	1	6089	0.48278	0.31463	MUC1
ENSG00000169231	1	155165379	155178842	17	5	6089	-0.075933	0.53026	THBS3
ENSG00000173171	1	155178490	155183615	4	2	6089	-1.076	0.85903	MTX1
ENSG00000177628	1	155204243	155214490	17	3	6089	0.46344	0.32152	GBA
ENSG00000160767	1	155216996	155225274	19	2	6089	0.47063	0.31895	FAM189B
ENSG00000116521	1	155225770	155232221	4	1	6089	-0.51151	0.6955	SCAMP3
ENSG00000176444	1	155232659	155248282	14	4	6089	0.49145	0.31156	CLK2
ENSG00000143630	1	155247374	155259639	19	3	6089	0.051366	0.47952	HCN3
ENSG00000143627	1	155259630	155271225	11	2	6089	0.32006	0.37446	PKLR
ENSG00000160752	1	155278539	155290457	7	2	6089	0.52323	0.30041	FDPS
ENSG00000160753	1	155290687	155300905	2	1	6089	1.1107	0.13335	RUSC1
ENSG00000116539	1	155305059	155532598	146	19	6089	0.28236	0.38883	ASH1L
ENSG00000125459	1	155579979	155718153	100	16	6089	1.1043	0.13474	MSTO1
ENSG00000163374	1	155629237	155658791	21	8	6089	0.99889	0.15892	YY1AP1
ENSG00000132676	1	155657751	155708801	48	8	6089	1.0726	0.14173	DAP3
ENSG00000116580	1	155719508	155829191	133	10	6089	0.93965	0.1737	GON4L
ENSG00000132718	1	155829300	155854990	26	7	6089	0.089857	0.4642	SYT11
ENSG00000143622	1	155867599	155881195	15	3	6089	-0.22641	0.58956	RIT1
ENSG00000132680	1	155882834	155904191	19	3	6089	0.30751	0.37923	KIAA0907
ENSG00000116584	1	155916630	155976861	66	10	6089	0.7656	0.22196	ARHGEF2
ENSG00000163479	1	155978839	155990750	19	6	6089	0.050094	0.48002	SSR2
ENSG00000160803	1	156005092	156023585	22	8	6089	0.1116	0.45557	UBQLN4
ENSG00000116586	1	156024543	156028301	7	4	6089	2.0732	0.019076	LAMTOR2
ENSG00000132698	1	156030951	156040295	4	2	6089	-0.013166	0.50525	RAB25
ENSG00000254726	1	156041804	156051789	13	6	6089	-0.24471	0.59666	MEX3A
ENSG00000160789	1	156052364	156109880	114	10	6089	-0.51128	0.69542	LMNA
ENSG00000196189	1	156117157	156147543	40	8	6089	-0.81792	0.7933	SEMA4A
ENSG00000160785	1	156163880	156182587	28	6	6089	-0.73947	0.77019	SLC25A44
ENSG00000260238	1	156182773	156213123	66	8	6089	-0.30859	0.62118	PMF1-BGLAP
ENSG00000160783	1	156182784	156212874	66	8	6089	-0.30859	0.62118	PMF1
ENSG00000242252	1	156211753	156213112	1	1	6089	0.87528	0.19071	BGLAP
ENSG00000160781	1	156213206	156217881	6	3	6089	0.026867	0.48928	PAQR6
ENSG00000198952	1	156219015	156252620	73	8	6089	0.41021	0.34083	SMG5
ENSG00000163472	1	156252726	156262976	15	3	6089	0.35205	0.3624	TMEM79
ENSG00000198715	1	156259880	156265463	8	3	6089	0.23846	0.40576	C1orf85
ENSG00000189030	1	156268415	156269428	2	1	6089	0.18047	0.42839	VHLL
ENSG00000163468	1	156278759	156337664	93	8	6089	0.72257	0.23497	CCT3
ENSG00000163467	1	156307105	156316786	14	5	6089	0.67133	0.251	TSACC
ENSG00000132677	1	156339003	156355011	35	8	6089	0.73718	0.23051	RHBG
ENSG00000125462	1	156374042	156400493	14	7	6089	-1.061	0.85564	C1orf61
ENSG00000116604	1	156433519	156470620	61	9	6089	-1.1897	0.88293	MEF2D
ENSG00000183856	1	156495197	156542396	72	10	6089	-0.77853	0.78187	IQGAP3
ENSG00000187862	1	156549519	156556562	13	2	6089	-1.7938	0.96358	TTC24
ENSG00000163382	1	156561554	156564091	8	1	6089	-1.175	0.88	APOA1BP
ENSG00000160818	1	156564279	156571288	34	4	6089	-1.1972	0.88439	GPATCH4
ENSG00000132702	1	156589086	156595517	5	2	6089	-0.12717	0.5506	HAPLN2
ENSG00000132692	1	156611182	156629324	29	9	6089	-1.0211	0.84639	BCAN
ENSG00000132688	1	156638555	156647189	17	4	6089	-1.8651	0.96892	NES
ENSG00000143320	1	156669398	156675608	9	4	6089	0.17083	0.43218	CRABP2
ENSG00000143319	1	156691683	156698591	10	5	6089	-0.17117	0.56795	ISG20L2
ENSG00000143303	1	156698234	156706752	11	4	6089	0.31548	0.3762	RRNAD1
ENSG00000143314	1	156707095	156711382	5	2	6089	0.47292	0.31814	MRPL24
ENSG00000143321	1	156711899	156736717	47	11	6089	0.2201	0.4129	HDGF
ENSG00000143294	1	156720402	156770607	108	14	6089	0.47637	0.3169	PRCC
ENSG00000027869	1	156776035	156786654	17	6	6089	0.063312	0.47476	SH2D2A
ENSG00000198400	1	156785432	156851642	132	27	6089	1.8196	0.034412	NTRK1
ENSG00000027644	1	156809855	156828810	15	7	6089	-0.42159	0.66334	INSRR
ENSG00000187800	1	156863490	156886226	59	8	6089	1.3522	0.088162	PEAR1
ENSG00000160838	1	156890442	156902886	24	4	6089	1.0775	0.14063	LRRC71
ENSG00000132694	1	156904632	157015162	196	18	6089	1.0927	0.13726	ARHGEF11
ENSG00000253831	1	157061836	157069600	23	7	6089	-0.99403	0.8399	ETV3L
ENSG00000117036	1	157090983	157108266	11	6	6089	-0.87283	0.80862	ETV3
ENSG00000143297	1	157483167	157522310	54	6	6089	1.5797	0.057083	FCRL5
ENSG00000163518	1	157543539	157567870	54	9	6089	1.0312	0.15122	FCRL4
ENSG00000160856	1	157644111	157670647	38	7	6089	-0.024605	0.50981	FCRL3
ENSG00000132704	1	157715523	157746922	48	12	6089	0.33187	0.36999	FCRL2
ENSG00000163534	1	157764193	157789895	64	8	6089	-0.041389	0.51651	FCRL1
ENSG00000073754	1	157800704	157868046	176	16	6089	-0.57214	0.71639	CD5L
ENSG00000183853	1	157963063	158070052	270	49	6089	-0.91852	0.82083	KIRREL
ENSG00000158473	1	158149737	158154686	6	1	6089	1.6932	0.045207	CD1D
ENSG00000158477	1	158223927	158228059	12	4	6089	0.76273	0.22281	CD1A
ENSG00000158481	1	158259576	158263420	3	2	6089	1.3842	0.083144	CD1C
ENSG00000158485	1	158297741	158301321	7	3	6089	1.2279	0.10975	CD1B
ENSG00000158488	1	158323254	158327343	2	1	6089	0.38409	0.35046	CD1E
ENSG00000186306	1	158368312	158369256	4	2	6089	-0.76949	0.7792	OR10T2
ENSG00000180708	1	158389718	158390656	2	1	6089	-0.98262	0.8371	OR10K2
ENSG00000173285	1	158435272	158436344	3	1	6089	-0.10242	0.54079	OR10K1
ENSG00000198965	1	158449668	158450675	1	1	6089	-0.90592	0.81751	OR10R2
ENSG00000197532	1	158516918	158517895	2	1	6089	1.1885	0.11731	OR6Y1
ENSG00000186440	1	158532441	158533394	4	2	6089	-0.67747	0.75094	OR6P1
ENSG00000186400	1	158548709	158549689	3	1	6089	-0.47146	0.68134	OR10X1
ENSG00000198967	1	158576229	158577170	3	2	6089	0.98605	0.16205	OR10Z1
ENSG00000163554	1	158580496	158656488	127	15	6089	-0.079253	0.53158	SPTA1
ENSG00000196171	1	158669369	158670486	1	1	6089	-1.0681	0.85727	OR6K2
ENSG00000203757	1	158686958	158687953	1	1	6089	-2.1989	0.98606	OR6K3
ENSG00000180433	1	158724510	158725681	2	1	6089	0.58788	0.27831	OR6K6
ENSG00000197403	1	158735466	158736492	4	2	6089	0.87829	0.18989	OR6N1
ENSG00000188340	1	158746472	158747425	1	1	6089	1.0564	0.14539	OR6N2
ENSG00000163563	1	158801107	158819296	36	8	6089	-0.92187	0.8217	MNDA
ENSG00000163564	1	158900586	158946844	83	12	6089	0.45933	0.323	PYHIN1
ENSG00000163565	1	158969758	159024945	204	16	6089	1.6641	0.048043	IFI16
ENSG00000163568	1	159032274	159116886	123	21	6089	0.86406	0.19378	AIM2
ENSG00000162706	1	159141399	159173103	51	13	6089	1.017	0.15458	CADM3
ENSG00000213088	1	159173097	159176290	9	3	6089	0.63384	0.26309	DARC
ENSG00000179639	1	159259504	159278014	39	8	6089	1.6373	0.050783	FCER1A
ENSG00000196266	1	159283460	159284449	1	1	6089	0.10054	0.45996	OR10J3
ENSG00000196184	1	159409512	159410600	3	2	6089	0.87679	0.1903	OR10J1
ENSG00000184155	1	159504793	159505842	1	1	6089	-0.73788	0.76971	OR10J5
ENSG00000132703	1	159557615	159558655	1	1	6089	0.096593	0.46153	APCS
ENSG00000132693	1	159682079	159684379	3	1	6089	0.63837	0.26162	CRP
ENSG00000158716	1	159750722	159752333	3	1	6089	-0.99816	0.8409	DUSP23
ENSG00000181036	1	159770301	159786041	50	9	6089	-1.5246	0.93632	FCRL6
ENSG00000158714	1	159796540	159807039	21	7	6089	0.21951	0.41312	SLAMF8
ENSG00000188004	1	159804264	159825137	40	11	6089	2.7805	0.0027138	C1orf204
ENSG00000243284	1	159824106	159832447	28	9	6089	-0.10058	0.54006	VSIG8
ENSG00000213085	1	159842154	159869953	67	12	6089	-1.1225	0.86917	CCDC19
ENSG00000158710	1	159887897	159895522	10	5	6089	0.31558	0.37616	TAGLN2
ENSG00000085552	1	159896829	159915386	46	10	6089	-0.15148	0.5602	IGSF9
ENSG00000162723	1	159921282	159924044	8	2	6089	1.7717	0.038226	SLAMF9
ENSG00000143315	1	159997462	160001783	7	5	6089	0.53544	0.29617	PIGM
ENSG00000177807	1	160007257	160040038	50	11	6089	-0.33075	0.62958	KCNJ10
ENSG00000162728	1	160051360	160060353	17	5	6089	-0.049509	0.51974	KCNJ9
ENSG00000162729	1	160061130	160068733	7	2	6089	0.77474	0.21925	IGSF8
ENSG00000018625	1	160085549	160113381	72	17	6089	0.59168	0.27703	ATP1A2
ENSG00000132681	1	160121360	160156767	110	27	6089	2.4862	0.0064549	ATP1A4
ENSG00000143318	1	160160285	160171676	20	7	6089	0.37953	0.35215	CASQ1
ENSG00000162734	1	160175127	160185166	6	3	6089	0.19334	0.42334	PEA15
ENSG00000132716	1	160185505	160254920	74	8	6089	-0.61223	0.72981	DCAF8
ENSG00000258465	1	160187254	160254920	72	7	6089	-0.55629	0.71099	DCAF8
ENSG00000162735	1	160246602	160256138	8	4	6089	-0.64561	0.74073	PEX19
ENSG00000122218	1	160259063	160313190	72	13	6089	-0.6238	0.73362	COPA
ENSG00000162736	1	160313062	160328742	35	11	6089	-1.144	0.87369	NCSTN
ENSG00000171786	1	160336857	160342638	12	4	6089	0.33995	0.36695	NHLH1
ENSG00000162738	1	160370376	160398468	52	11	6089	-0.046153	0.51841	VANGL2
ENSG00000162739	1	160454820	160493052	92	20	6089	-1.3266	0.90768	SLAMF6
ENSG00000066294	1	160510885	160549306	101	14	6089	-1.7463	0.95962	CD84
ENSG00000117090	1	160577890	160617085	91	18	6089	-1.3935	0.91826	SLAMF1
ENSG00000117091	1	160648536	160681641	114	18	6089	-0.38687	0.65058	CD48
ENSG00000026751	1	160709037	160724611	28	6	6089	-0.18203	0.57222	SLAMF7
ENSG00000122224	1	160765864	160798051	67	7	6089	-0.14727	0.55854	LY9
ENSG00000122223	1	160799950	160832692	81	7	6089	0.53068	0.29782	CD244
ENSG00000179914	1	160846329	160854960	25	1	6089	1.3369	0.090631	ITLN1
ENSG00000158764	1	160914815	160924589	15	4	6089	2.1845	0.014463	ITLN2
ENSG00000158769	1	160965001	160991138	60	7	6089	1.4441	0.074353	F11R
ENSG00000215845	1	161007421	161008780	2	1	6089	-1.433	0.92407	TSTD1
ENSG00000158773	1	161009041	161015767	21	5	6089	0.015816	0.49369	USF1
ENSG00000186517	1	161016736	161039760	39	10	6089	-0.0071693	0.50286	ARHGAP30
ENSG00000143217	1	161040785	161059389	34	11	6089	-0.24225	0.59571	PVRL4
ENSG00000162755	1	161068151	161070136	3	2	6089	0.4049	0.34278	KLHDC9
ENSG00000143256	1	161070346	161087901	26	5	6089	-0.33557	0.6314	PFDN2
ENSG00000158793	1	161087876	161095235	7	4	6089	-0.31639	0.62415	NIT1
ENSG00000158796	1	161090764	161102478	10	3	6089	-0.20151	0.57985	DEDD
ENSG00000143222	1	161122566	161128646	10	3	6089	-0.6646	0.74685	UFC1
ENSG00000143258	1	161129240	161135513	4	2	6089	-1.1879	0.88256	USP21
ENSG00000143224	1	161136200	161147803	14	5	6089	-0.61949	0.7322	PPOX
ENSG00000158850	1	161141100	161147287	5	2	6089	-0.30435	0.61957	B4GALT3
ENSG00000158859	1	161154098	161168846	19	7	6089	-1.2898	0.90144	ADAMTS4
ENSG00000158864	1	161166894	161184185	21	8	6089	-1.0745	0.85871	NDUFS2
ENSG00000158869	1	161185024	161190489	10	4	6089	-1.3658	0.914	FCER1G
ENSG00000158874	1	161192082	161193421	1	1	6089	-0.062589	0.52495	APOA2
ENSG00000158882	1	161195793	161200408	3	2	6089	-0.3447	0.63484	TOMM40L
ENSG00000143257	1	161199456	161208092	17	6	6089	-1.6948	0.95494	NR1I3
ENSG00000248485	1	161228517	161255240	77	14	6089	-0.89692	0.81512	PCP4L1
ENSG00000158887	1	161274525	161279762	11	5	6089	-0.52179	0.69909	MPZ
ENSG00000143252	1	161284047	161332984	211	8	6089	-0.59061	0.72261	SDHC
ENSG00000188931	1	161334521	161337664	17	1	6089	-0.55476	0.71047	C1orf192
ENSG00000143226	1	161475220	161493803	46	10	6089	0.55245	0.29032	FCGR2A
ENSG00000173110	1	161494036	161496681	7	3	6089	-0.090146	0.53591	HSPA6
ENSG00000203747	1	161511549	161600917	119	20	6089	1.8199	0.034389	FCGR3A
ENSG00000072694	1	161551101	161648444	130	17	6089	1.8506	0.032114	FCGR2B
ENSG00000162747	1	161592986	161601753	21	5	6089	2.2751	0.011449	FCGR3B
ENSG00000132185	1	161676762	161684142	16	5	6089	0.56445	0.28622	FCRLA
ENSG00000162746	1	161691353	161697933	23	7	6089	-1.1542	0.87579	FCRLB
ENSG00000081721	1	161719548	161727028	28	7	6089	0.39882	0.34501	DUSP12
ENSG00000118217	1	161736084	161933860	473	18	6089	1.0749	0.14121	ATF6
ENSG00000162745	1	161952982	161993644	102	20	6089	1.2143	0.11231	OLFML2B
ENSG00000198929	1	162039564	162353321	922	66	6089	0.002383	0.49905	NOS1AP
ENSG00000239887	1	162336698	162356600	63	21	6089	-0.24038	0.59498	C1orf226
ENSG00000171722	1	162342993	162346660	13	5	6089	0.13867	0.44485	C1orf111
ENSG00000198574	1	162365056	162381928	54	8	6089	0.017515	0.49301	SH2D1B
ENSG00000152332	1	162467041	162499419	68	4	6089	0.94702	0.17181	UHMK1
ENSG00000117143	1	162531323	162569627	56	10	6089	-1.355	0.91229	UAP1
ENSG00000162733	1	162601163	162757190	281	25	6089	-0.87349	0.8088	DDR2
ENSG00000132196	1	162760492	162782607	36	13	6089	0.18686	0.42588	HSD17B7
ENSG00000185860	1	162794248	162838605	150	24	6089	-1.281	0.89991	C1orf110
ENSG00000117152	1	163038565	163046592	13	4	6089	0.78212	0.21707	RGS4
ENSG00000143248	1	163080911	163291577	700	48	6089	1.4676	0.071101	RGS5
ENSG00000143228	1	163236366	163325554	353	28	6089	2.3428	0.0095708	NUF2
ENSG00000185630	1	164524821	164868533	719	103	6089	1.2706	0.10194	PBX1
ENSG00000162761	1	165171104	165325952	396	48	6089	0.55093	0.29084	LMX1A
ENSG00000143171	1	165370159	165414433	136	23	6089	-0.98223	0.83701	RXRG
ENSG00000162763	1	165513244	165533198	70	12	6089	0.29692	0.38326	LRRC52
ENSG00000143198	1	165600098	165631033	107	16	6089	-0.33908	0.63273	MGST3
ENSG00000143149	1	165631453	165668100	121	14	6089	0.41453	0.33924	ALDH9A1
ENSG00000143183	1	165696032	165796992	121	24	6089	0.23423	0.4074	TMCO1
ENSG00000143179	1	165796768	165880855	109	20	6089	0.86965	0.19224	UCK2
ENSG00000188859	1	166026674	166136206	212	20	6089	-0.5408	0.70568	FAM78B
ENSG00000143157	1	166808681	166825581	20	5	6089	1.42	0.077803	POGK
ENSG00000152382	1	166825747	166845564	54	6	6089	0.46372	0.32142	TADA1
ENSG00000143195	1	166882443	166944719	97	16	6089	0.84625	0.19871	ILDR2
ENSG00000143194	1	166958346	166991451	70	11	6089	0.6509	0.25756	MAEL
ENSG00000143167	1	167022073	167059868	87	17	6089	0.0023729	0.49905	GPA33
ENSG00000198842	1	167063282	167098402	119	18	6089	-0.95359	0.82985	DUSP27
ENSG00000143190	1	167190066	167396582	309	20	6089	-0.6448	0.74047	POU2F1
ENSG00000198821	1	167399877	167487847	233	53	6089	0.18017	0.42851	CD247
ENSG00000143162	1	167498914	167523004	77	22	6089	-0.56561	0.71417	CREG1
ENSG00000198771	1	167599330	167675486	213	47	6089	0.60187	0.27363	RCSD1
ENSG00000197965	1	167690429	167761156	152	24	6089	-0.80964	0.79093	MPZL1
ENSG00000143199	1	167778625	167883453	270	42	6089	0.011866	0.49527	ADCY10
ENSG00000143158	1	167885967	167906278	24	5	6089	0.19777	0.42161	MPC2
ENSG00000143164	1	167905021	168045081	171	12	6089	0.019707	0.49214	DCAF6
ENSG00000143147	1	168053997	168106821	90	12	6089	1.3649	0.086142	GPR161
ENSG00000143155	1	168148171	168169950	54	7	6089	0.51242	0.30418	TIPRL
ENSG00000213064	1	168195176	168222263	37	6	6089	-0.53086	0.70224	SFT2D2
ENSG00000143178	1	168250278	168283664	80	17	6089	-0.3532	0.63803	TBX19
ENSG00000143185	1	168510003	168513235	10	4	6089	-0.21529	0.58523	XCL2
ENSG00000143184	1	168545711	168551315	15	3	6089	-0.056058	0.52235	XCL1
ENSG00000143196	1	168664697	168698502	121	19	6089	0.074719	0.47022	DPT
ENSG00000143153	1	169074935	169101960	81	16	6089	1.8698	0.030753	ATP1B1
ENSG00000143156	1	169101769	169337205	706	21	6089	1.0416	0.14879	NME7
ENSG00000117475	1	169337208	169365778	62	8	6089	2.6348	0.0042099	BLZF1
ENSG00000117477	1	169364108	169429907	148	16	6089	2.7329	0.0031388	CCDC181
ENSG00000117479	1	169433147	169455241	22	8	6089	1.7943	0.03638	SLC19A2
ENSG00000198734	1	169483404	169555826	273	22	6089	0.23957	0.40533	F5
ENSG00000174175	1	169558087	169599431	102	21	6089	0.68381	0.24705	SELP
ENSG00000000460	1	169631245	169823221	727	34	6089	-0.03085	0.51231	C1orf112
ENSG00000188404	1	169659808	169680839	83	13	6089	-0.26281	0.60365	SELL
ENSG00000007908	1	169691781	169733846	250	15	6089	-0.048684	0.51941	SELE
ENSG00000171806	1	169761670	169764107	3	1	6089	-0.64278	0.73982	METTL18
ENSG00000000457	1	169818772	169863408	134	12	6089	-0.16934	0.56723	SCYL3
ENSG00000075945	1	169890467	170054349	374	14	6089	0.22905	0.40942	KIFAP3
ENSG00000203740	1	170115142	170136931	54	11	6089	0.65269	0.25698	METTL11B
ENSG00000120370	1	170501270	170522587	26	7	6089	0.98891	0.16135	GORAB
ENSG00000116132	1	170631869	170708560	108	18	6089	0.25041	0.40113	PRRX1
ENSG00000117501	1	170904612	171033906	392	23	6089	-0.064423	0.52568	MROH9
ENSG00000007933	1	171060018	171086959	89	12	6089	-0.010574	0.50422	FMO3
ENSG00000117507	1	171106879	171130707	82	9	6089	0.66289	0.2537	FMO6P
ENSG00000094963	1	171154347	171181822	136	14	6089	0.25498	0.39937	FMO2
ENSG00000010932	1	171217638	171255117	86	18	6089	-0.18651	0.57398	FMO1
ENSG00000076258	1	171283347	171311223	29	9	6089	1.051	0.14663	FMO4
ENSG00000117523	1	171454651	171562650	222	18	6089	-0.32457	0.62725	PRRC2C
ENSG00000034971	1	171604557	171621823	58	11	6089	-0.87536	0.80931	MYOC
ENSG00000117533	1	171669300	171711387	81	9	6089	1.943	0.026006	VAMP4
ENSG00000010165	1	171750788	171783163	82	6	6089	1.0175	0.15447	METTL13
ENSG00000197959	1	171810621	172387606	1101	62	6089	-0.079335	0.53162	DNM3
ENSG00000135845	1	172339329	172413230	140	21	6089	1.332	0.091431	PIGC
ENSG00000180999	1	172389828	172437971	104	16	6089	1.0574	0.14516	C1orf105
ENSG00000094975	1	172501489	172580971	93	15	6089	-0.89653	0.81501	SUCO
ENSG00000117560	1	172628154	172636014	9	4	6089	0.4501	0.32632	FASLG
ENSG00000120337	1	173009100	173020103	20	3	6089	0.25547	0.39918	TNFSF18
ENSG00000117586	1	173152873	173176452	47	8	6089	0.73804	0.23024	TNFSF4
ENSG00000117592	1	173446405	173457946	11	3	6089	1.9423	0.02605	PRDX6
ENSG00000162753	1	173469603	173572233	185	13	6089	0.88661	0.18764	SLC9C2
ENSG00000183831	1	173578700	173639001	48	9	6089	1.3481	0.088811	ANKRD45
ENSG00000076321	1	173684080	173755840	65	9	6089	0.93889	0.17389	KLHL20
ENSG00000120334	1	173768688	173793858	26	5	6089	0.94958	0.17116	CENPL
ENSG00000117593	1	173793641	173827684	29	6	6089	0.17176	0.43181	DARS2
ENSG00000185278	1	173837220	173872687	76	9	6089	0.5726	0.28346	ZBTB37
ENSG00000117601	1	173872947	173886516	24	6	6089	0.62945	0.26453	SERPINC1
ENSG00000135870	1	173900352	173991435	141	9	6089	0.68914	0.24537	RC3H1
ENSG00000152061	1	174128548	174964445	1232	18	6089	-0.69496	0.75646	RABGAP1L
ENSG00000116161	1	174968300	174980851	13	4	6089	1.3193	0.093542	CACYBP
ENSG00000120333	1	174979925	174992561	16	4	6089	0.7935	0.21374	MRPS14
ENSG00000120332	1	175036994	175117202	258	26	6089	2.4209	0.0077401	TNN
ENSG00000235750	1	175126123	175162135	83	11	6089	-0.08572	0.53416	KIAA0040
ENSG00000116147	1	175284330	175712906	1016	100	6089	-0.51155	0.69552	TNR
ENSG00000143207	1	175913967	176176629	458	25	6089	0.54862	0.29163	RFWD2
ENSG00000116183	1	176432307	176814735	683	38	6089	-0.63622	0.73768	PAPPA2
ENSG00000152092	1	176826438	177134109	575	51	6089	-0.92849	0.82342	ASTN1
ENSG00000198797	1	177140633	177251558	159	25	6089	-1.678	0.95332	BRINP2
ENSG00000120341	1	177893091	177953438	174	33	6089	-0.53024	0.70203	SEC16B
ENSG00000075391	1	178062864	178448644	442	25	6089	0.61546	0.26913	RASAL2
ENSG00000240021	1	178482212	178517734	70	9	6089	1.1506	0.12494	TEX35
ENSG00000213057	1	178511887	178518024	24	4	6089	1.4533	0.073074	C1orf220
ENSG00000116191	1	178694300	178889238	311	16	6089	2.1486	0.015832	RALGPS2
ENSG00000116194	1	178818840	178840187	30	9	6089	3.1781	0.00074116	ANGPTL1
ENSG00000116199	1	178994939	179045697	122	15	6089	-0.94426	0.82748	FAM20B
ENSG00000186283	1	179050512	179067158	34	10	6089	0.42974	0.33369	TOR3A
ENSG00000143322	1	179068462	179198819	214	16	6089	-0.5535	0.71004	ABL2
ENSG00000057252	1	179262925	179327815	213	18	6089	-0.96112	0.83175	SOAT1
ENSG00000162779	1	179334855	179523870	927	23	6089	-0.63883	0.73853	AXDND1
ENSG00000116218	1	179519674	179545087	93	13	6089	0.26868	0.39409	NPHS2
ENSG00000162782	1	179560748	179660407	254	14	6089	0.14522	0.44227	TDRD5
ENSG00000143340	1	179712298	179785333	162	31	6089	0.2699	0.39362	FAM163A
ENSG00000169905	1	179809102	179846938	55	9	6089	1.8199	0.034385	TOR1AIP2
ENSG00000143337	1	179851177	179894135	98	11	6089	1.8667	0.030973	TOR1AIP1
ENSG00000135837	1	179923873	180084015	337	19	6089	1.1485	0.12538	CEP350
ENSG00000116260	1	180123969	180173165	156	15	6089	-0.024505	0.50977	QSOX1
ENSG00000121454	1	180199421	180249380	161	34	6089	0.21407	0.41525	LHX4
ENSG00000135847	1	180244515	180472089	478	21	6089	-0.054118	0.52158	ACBD6
ENSG00000143324	1	180601140	180859387	380	23	6089	-0.65243	0.74294	XPR1
ENSG00000135835	1	180882290	180920750	84	23	6089	0.45433	0.3248	KIAA1614
ENSG00000135823	1	180941861	180992047	68	10	6089	-0.13977	0.55558	STX6
ENSG00000153029	1	181003067	181031074	73	17	6089	-0.058159	0.52319	MR1
ENSG00000162783	1	181057638	181059977	4	2	6089	-0.10293	0.54099	IER5
ENSG00000198216	1	181382238	181777219	841	74	6089	-0.14793	0.5588	CACNA1E
ENSG00000179930	1	182023705	182030847	7	2	6089	-0.40998	0.65909	ZNF648
ENSG00000135821	1	182350839	182361341	24	5	6089	-1.6667	0.95221	GLUL
ENSG00000203730	1	182367252	182369751	6	2	6089	-2.081	0.98129	TEDDM1
ENSG00000121446	1	182419256	182529734	271	13	6089	-0.026864	0.51072	RGSL1
ENSG00000135828	1	182542769	182558391	23	8	6089	-0.65179	0.74273	RNASEL
ENSG00000143333	1	182567758	182573543	6	2	6089	-0.063611	0.52536	RGS16
ENSG00000135824	1	182615239	182653711	87	12	6089	0.86466	0.19361	RGS8
ENSG00000135838	1	182758428	182799519	57	8	6089	-1.0427	0.85145	NPL
ENSG00000135829	1	182808504	182856886	49	8	6089	-0.47057	0.68102	DHX9
ENSG00000157060	1	182869000	182922660	50	7	6089	-0.93089	0.82404	SHCBP1L
ENSG00000135862	1	182992595	183114727	367	9	6089	0.90875	0.18174	LAMC1
ENSG00000058085	1	183155373	183214035	168	14	6089	-0.090126	0.53591	LAMC2
ENSG00000157064	1	183217372	183387737	351	25	6089	0.37176	0.35504	NMNAT2
ENSG00000116698	1	183441351	183567381	176	28	6089	0.75214	0.22598	SMG7
ENSG00000116701	1	183524698	183560011	66	16	6089	0.63706	0.26204	NCF2
ENSG00000162704	1	183592401	183604892	62	2	6089	-0.75047	0.77352	ARPC5
ENSG00000143344	1	183605220	183897665	725	49	6089	-1.4667	0.92877	RGL1
ENSG00000173627	1	183615541	183622451	33	2	6089	-0.72903	0.76701	APOBEC4
ENSG00000198756	1	183898796	184006863	284	26	6089	2.5774	0.004977	COLGALT2
ENSG00000198860	1	184020811	184043346	23	8	6089	1.3512	0.088314	TSEN15
ENSG00000116667	1	184356192	184598154	431	31	6089	0.31737	0.37548	C1orf21
ENSG00000116406	1	184659365	184724047	107	13	6089	-0.22149	0.58765	EDEM3
ENSG00000135842	1	184759858	184943682	331	28	6089	-0.46194	0.67794	FAM129A
ENSG00000121481	1	185014496	185071740	48	12	6089	0.40888	0.34131	RNF2
ENSG00000121486	1	185087220	185126204	53	6	6089	0.87383	0.19111	TRMT1L
ENSG00000116668	1	185126212	185260897	120	11	6089	-0.56725	0.71473	SWT1
ENSG00000116679	1	185265520	185286461	11	4	6089	-1.3982	0.91897	IVNS1ABP
ENSG00000143341	1	185703683	186160085	509	27	6089	1.2749	0.10118	HMCN1
ENSG00000116690	1	186265405	186283694	19	5	6089	-0.59627	0.7245	PRG4
ENSG00000047410	1	186280784	186344825	125	14	6089	-0.73627	0.76922	TPR
ENSG00000157181	1	186344890	186390510	71	13	6089	-0.69435	0.75627	C1orf27
ENSG00000116703	1	186412698	186430254	20	5	6089	0.40348	0.3433	PDC
ENSG00000073756	1	186640923	186649559	14	6	6089	1.2609	0.10367	PTGS2
ENSG00000116711	1	186798085	186958113	400	40	6089	1.8017	0.035796	PLA2G4A
ENSG00000162670	1	190066792	190446759	563	31	6089	0.46952	0.31935	BRINP3
ENSG00000150681	1	192127587	192154945	32	8	6089	1.3867	0.082761	RGS18
ENSG00000253148	1	192286122	192336415	83	12	6089	0.51406	0.3036	RGS21
ENSG00000090104	1	192544857	192549161	10	3	6089	0.35642	0.36076	RGS1
ENSG00000127074	1	192605275	192629390	36	7	6089	1.3073	0.095561	RGS13
ENSG00000116741	1	192778169	192781403	2	1	6089	0.23721	0.40625	RGS2
ENSG00000116750	1	192981380	193029237	38	9	6089	0.87258	0.19145	UCHL5
ENSG00000116747	1	193028552	193060907	29	8	6089	0.62469	0.26609	TROVE2
ENSG00000023572	1	193065598	193075244	11	4	6089	1.3431	0.089624	GLRX2
ENSG00000134371	1	193091147	193223031	152	16	6089	0.667	0.25238	CDC73
ENSG00000162630	1	193148175	193155784	6	2	6089	1.1637	0.12228	B3GALT2
ENSG00000162687	1	196194909	196578355	542	20	6089	-1.116	0.86778	KCNT2
ENSG00000000971	1	196621008	196716634	201	16	6089	-0.11722	0.54666	CFH
ENSG00000116785	1	196743925	196763203	13	2	6089	0.68752	0.24588	CFHR3
ENSG00000244414	1	196788887	196801319	9	3	6089	1.5594	0.059452	CFHR1
ENSG00000080910	1	196788898	196928356	237	21	6089	0.15828	0.43712	CFHR2
ENSG00000134365	1	196819371	196888102	159	15	6089	-0.0031803	0.50127	CFHR4
ENSG00000134389	1	196946667	196978804	53	9	6089	0.12096	0.45186	CFHR5
ENSG00000143278	1	197008321	197036397	48	7	6089	-0.60328	0.72684	F13B
ENSG00000066279	1	197053258	197115824	81	7	6089	-0.2965	0.61657	ASPM
ENSG00000177888	1	197122810	197169672	72	10	6089	-0.65484	0.74371	ZBTB41
ENSG00000134376	1	197170592	197447585	318	32	6089	0.74692	0.22756	CRB1
ENSG00000213047	1	197473878	197744826	279	17	6089	1.3648	0.086159	DENND1B
ENSG00000203724	1	197871777	197876497	4	2	6089	1.7162	0.043061	C1orf53
ENSG00000143355	1	197881037	197904608	37	11	6089	1.2055	0.11401	LHX9
ENSG00000151414	1	198126093	198291550	378	21	6089	-0.97306	0.83474	NEK7
ENSG00000151418	1	198492352	198510075	33	10	6089	-1.0788	0.85965	ATP6V1G3
ENSG00000081237	1	198607801	198726545	257	25	6089	-0.72566	0.76598	PTPRC
ENSG00000116833	1	199996730	200146552	415	54	6089	0.52872	0.2985	NR5A2
ENSG00000162702	1	200374068	200379184	2	1	6089	-0.41687	0.66161	ZNF281
ENSG00000118193	1	200520628	200589862	197	20	6089	0.31605	0.37598	KIF14
ENSG00000118197	1	200593024	200639097	88	13	6089	0.61084	0.27065	DDX59
ENSG00000118200	1	200708686	200829832	233	26	6089	0.18048	0.42839	CAMSAP2
ENSG00000170128	1	200842083	200843306	3	2	6089	0.55576	0.28919	GPR25
ENSG00000163362	1	200860176	200884863	56	13	6089	-0.57075	0.71591	C1orf106
ENSG00000116852	1	200938520	200992828	107	12	6089	-0.94984	0.8289	KIF21B
ENSG00000081248	1	201008642	201081694	182	39	6089	-0.44966	0.67352	CACNA1S
ENSG00000232237	1	201083081	201096312	23	5	6089	-0.80618	0.78993	ASCL5
ENSG00000116857	1	201103900	201140702	104	19	6089	-1.1941	0.88378	TMEM9
ENSG00000163395	1	201159953	201198080	111	23	6089	2.1157	0.017185	IGFN1
ENSG00000081277	1	201252580	201302121	181	18	6089	0.26985	0.39364	PKP1
ENSG00000118194	1	201328136	201346890	43	9	6089	-0.81277	0.79183	TNNT2
ENSG00000159166	1	201342372	201368736	68	18	6089	0.99035	0.161	LAD1
ENSG00000159173	1	201373625	201398994	41	13	6089	-0.40233	0.65628	TNNI1
ENSG00000174307	1	201434620	201438365	12	5	6089	-0.21168	0.58382	PHLDA3
ENSG00000159176	1	201452658	201478584	82	11	6089	-0.28814	0.61338	CSRP1
ENSG00000134369	1	201592411	201796102	389	44	6089	1.2092	0.1133	NAV1
ENSG00000198700	1	201798269	201853422	85	15	6089	1.9986	0.022828	IPO9
ENSG00000198892	1	201857808	201861434	5	2	6089	3.3562	0.0003951	SHISA4
ENSG00000163431	1	201865580	201915715	99	19	6089	0.86739	0.19286	LMOD1
ENSG00000134375	1	201924619	201939789	31	6	6089	-0.38411	0.64955	TIMM17A
ENSG00000176393	1	201951500	201975275	108	16	6089	-0.46293	0.67829	RNPEP
ENSG00000163435	1	201977073	201986316	18	8	6089	0.24642	0.40268	ELF3
ENSG00000170075	1	202091986	202102720	29	10	6089	-0.66172	0.74593	GPR37L1
ENSG00000143862	1	202102532	202113869	13	5	6089	-1.8625	0.96874	ARL8A
ENSG00000143851	1	202116141	202130716	32	13	6089	0.9845	0.16243	PTPN7
ENSG00000133067	1	202163029	202288909	259	30	6089	-0.11403	0.54539	LGR6
ENSG00000077152	1	202300785	202311108	7	2	6089	-0.62704	0.73468	UBE2T
ENSG00000077157	1	202317827	202561834	263	14	6089	-0.88543	0.81204	PPP1R12B
ENSG00000143858	1	202559724	202679545	223	36	6089	0.13984	0.44439	SYT2
ENSG00000117139	1	202696526	202778598	177	18	6089	-1.2181	0.88841	KDM5B
ENSG00000184774	1	202789394	202796353	7	3	6089	-0.66643	0.74743	RP11-480I12.4
ENSG00000183155	1	202848085	202858263	18	5	6089	0.9726	0.16538	RABIF
ENSG00000117153	1	202860228	202897764	64	7	6089	0.27845	0.39033	KLHL12
ENSG00000159346	1	202909951	202927700	40	9	6089	0.96691	0.16679	ADIPOR1
ENSG00000159348	1	202930997	202936408	9	3	6089	1.2604	0.10376	CYB5R1
ENSG00000163444	1	202976514	202993976	25	6	6089	0.86726	0.1929	TMEM183A
ENSG00000143847	1	202995626	203047868	145	24	6089	0.73604	0.23085	PPFIA4
ENSG00000122180	1	203052260	203055164	11	4	6089	-1.5187	0.93559	MYOG
ENSG00000163485	1	203059782	203136533	123	22	6089	-0.36603	0.64283	ADORA1
ENSG00000133055	1	203136939	203144941	16	6	6089	-1.1648	0.87795	MYBPH
ENSG00000133048	1	203148059	203155877	25	5	6089	-0.37728	0.64702	CHI3L1
ENSG00000133063	1	203181955	203242769	142	25	6089	-0.73281	0.76816	CHIT1
ENSG00000159388	1	203274619	203278730	4	2	6089	0.030482	0.48784	BTG2
ENSG00000122176	1	203309756	203320617	25	7	6089	-0.61629	0.73115	FMOD
ENSG00000188783	1	203444956	203460480	40	7	6089	-0.88441	0.81176	PRELP
ENSG00000188770	1	203463271	203477992	39	6	6089	-0.3271	0.6282	OPTC
ENSG00000058668	1	203595689	203713209	224	34	6089	-1.5568	0.94024	ATP2B4
ENSG00000122188	1	203734304	203745361	32	4	6089	-0.24375	0.59629	LAX1
ENSG00000058673	1	203764782	203823252	133	10	6089	-0.10421	0.5415	ZC3H11A
ENSG00000257315	1	203765437	203769686	3	1	6089	0.035017	0.48603	ZBED6
ENSG00000182004	1	203830731	203839678	30	5	6089	-0.81361	0.79207	SNRPE
ENSG00000143842	1	204042243	204096863	123	36	6089	-0.2616	0.60319	SOX13
ENSG00000143845	1	204100190	204121307	36	15	6089	-0.49325	0.68908	ETNK2
ENSG00000143839	1	204123944	204135465	36	9	6089	-2.1435	0.98396	REN
ENSG00000170498	1	204159469	204165614	18	4	6089	-1.0324	0.84905	KISS1
ENSG00000174567	1	204167288	204183220	31	9	6089	-0.35838	0.63997	GOLT1A
ENSG00000143850	1	204187979	204346793	417	35	6089	-0.58423	0.72047	PLEKHA6
ENSG00000158615	1	204372515	204380919	11	3	6089	1.1483	0.12542	PPP1R15B
ENSG00000133056	1	204391756	204463852	127	15	6089	-0.60727	0.72817	PIK3C2B
ENSG00000198625	1	204485511	204542871	108	9	6089	0.53396	0.29669	MDM4
ENSG00000170382	1	204586298	204654861	137	21	6089	0.63144	0.26388	LRRN2
ENSG00000163531	1	204797779	204991950	469	53	6089	1.2769	0.10082	NFASC
ENSG00000184144	1	205012325	205047627	106	16	6089	0.011545	0.49539	CNTN2
ENSG00000174529	1	205052258	205053645	4	2	6089	1.5131	0.06513	TMEM81
ENSG00000117222	1	205055270	205091143	87	12	6089	1.0961	0.13651	RBBP5
ENSG00000133059	1	205111632	205180727	139	12	6089	0.59445	0.27611	DSTYK
ENSG00000133069	1	205197304	205242471	104	13	6089	-0.31137	0.62224	TMCC2
ENSG00000163545	1	205271187	205290883	41	11	6089	0.69492	0.24355	NUAK2
ENSG00000162873	1	205305220	205326218	81	13	6089	-0.53927	0.70515	KLHDC8A
ENSG00000186007	1	205350506	205425082	156	28	6089	1.172	0.12059	LEMD1
ENSG00000117266	1	205473723	205501921	107	32	6089	0.28993	0.38594	CDK18
ENSG00000174514	1	205538013	205572046	100	19	6089	-0.52726	0.70099	MFSD4
ENSG00000158711	1	205577071	205601090	49	10	6089	-0.79635	0.78708	ELK4
ENSG00000158715	1	205626979	205649587	51	15	6089	-1.211	0.88705	SLC45A3
ENSG00000069275	1	205681947	205719404	71	16	6089	-0.682	0.75238	NUCKS1
ENSG00000117280	1	205737114	205744588	26	7	6089	-0.96528	0.8328	RAB7L1
ENSG00000133065	1	205758221	205782876	50	13	6089	-1.0197	0.84607	SLC41A1
ENSG00000162877	1	205797150	205819260	44	15	6089	-0.96353	0.83236	PM20D1
ENSG00000174502	1	205882176	205912588	84	16	6089	-0.89897	0.81567	SLC26A9
ENSG00000163486	1	206516200	206637783	98	13	6089	-0.34519	0.63503	SRGAP2
ENSG00000143466	1	206643791	206670223	61	17	6089	0.88901	0.187	IKBKE
ENSG00000162888	1	206664449	206671061	23	6	6089	0.47445	0.31759	C1orf147
ENSG00000136653	1	206680879	206762616	167	26	6089	0.58322	0.27987	RASSF5
ENSG00000143486	1	206744620	206785904	87	16	6089	0.50411	0.30709	EIF2D
ENSG00000143479	1	206808881	206857764	102	16	6089	-0.33823	0.6324	DYRK3
ENSG00000162889	1	206858289	206907628	95	16	6089	1.0685	0.14266	MAPKAPK2
ENSG00000136634	1	206940947	206945839	9	4	6089	-0.24315	0.59605	IL10
ENSG00000142224	1	206972215	207016324	93	17	6089	-0.0081189	0.50324	IL19
ENSG00000162891	1	207038699	207042568	4	2	6089	0.3004	0.38193	IL20
ENSG00000162892	1	207070788	207077484	11	3	6089	1.3141	0.09441	IL24
ENSG00000162894	1	207077731	207096592	22	4	6089	1.313	0.094591	FAIM3
ENSG00000162896	1	207101863	207119811	31	5	6089	0.52812	0.29871	PIGR
ENSG00000162897	1	207131310	207143970	29	3	6089	0.078343	0.46878	FCAMR
ENSG00000182795	1	207191866	207206101	9	6	6089	-1.1104	0.8666	C1orf116
ENSG00000180667	1	207217194	207226325	13	4	6089	-1.1294	0.87064	YOD1
ENSG00000123836	1	207222801	207254369	36	7	6089	0.058894	0.47652	PFKFB2
ENSG00000123843	1	207262187	207273338	13	4	6089	-0.97418	0.83502	C4BPB
ENSG00000123838	1	207277607	207318317	81	15	6089	0.58333	0.27984	C4BPA
ENSG00000196352	1	207494853	207534311	70	7	6089	0.67574	0.2496	CD55
ENSG00000117322	1	207627575	207663240	61	11	6089	0.044315	0.48233	CR2
ENSG00000203710	1	207669492	207813992	208	23	6089	0.2342	0.40741	CR1
ENSG00000197721	1	207818458	207911761	315	19	6089	0.35319	0.36197	CR1L
ENSG00000117335	1	207925402	207968858	82	10	6089	0.25877	0.39791	CD46
ENSG00000174059	1	208057594	208084747	73	14	6089	-2.2675	0.98832	CD34
ENSG00000076356	1	208195587	208417665	489	57	6089	0.79021	0.2147	PLXNA2
ENSG00000008118	1	209757062	209787283	77	15	6089	0.32263	0.37349	CAMK1G
ENSG00000196878	1	209788215	209825811	116	18	6089	0.36221	0.3586	LAMB3
ENSG00000123689	1	209848765	209849733	3	2	6089	-0.16412	0.56518	G0S2
ENSG00000117594	1	209859510	209908295	67	7	6089	-0.014886	0.50594	HSD11B1
ENSG00000009790	1	209929377	209955668	52	6	6089	-0.028295	0.51129	TRAF3IP3
ENSG00000162757	1	209955661	209957904	1	1	6089	1.7858	0.037065	C1orf74
ENSG00000117595	1	209959036	209979465	42	5	6089	1.9636	0.024787	IRF6
ENSG00000117597	1	210001352	210030910	88	10	6089	1.2055	0.114	DIEXF
ENSG00000143469	1	210111538	210337636	315	16	6089	1.2609	0.10367	SYT14
ENSG00000082497	1	210406144	210419976	11	5	6089	1.8819	0.029922	SERTAD4
ENSG00000054392	1	210501596	210849638	1094	96	6089	-0.44578	0.67212	HHAT
ENSG00000143473	1	210856555	211307457	1148	80	6089	0.20084	0.42041	KCNH1
ENSG00000117625	1	211431719	211489727	167	23	6089	1.1829	0.11842	RCOR3
ENSG00000082512	1	211499957	211548288	97	18	6089	1.4446	0.074287	TRAF5
ENSG00000198570	1	211649864	211666259	42	11	6089	0.92088	0.17856	RD3
ENSG00000170385	1	211744910	211752084	7	3	6089	-0.058843	0.52346	SLC30A1
ENSG00000117650	1	211836114	211848960	26	7	6089	-0.46533	0.67915	NEK2
ENSG00000123684	1	211916799	212004114	255	20	6089	0.54571	0.29263	LPGAT1
ENSG00000143493	1	212113741	212208884	302	18	6089	-0.16148	0.56414	INTS7
ENSG00000143476	1	212208919	212280742	207	24	6089	-0.11465	0.54564	DTL
ENSG00000066027	1	212458879	212535200	137	18	6089	-1.9287	0.97312	PPP2R5A
ENSG00000065600	1	212537273	212588243	104	19	6089	-1.8877	0.97047	TMEM206
ENSG00000117691	1	212606229	212619714	34	6	6089	-1.4907	0.93199	NENF
ENSG00000162772	1	212738676	212794119	168	31	6089	-0.088587	0.53529	ATF3
ENSG00000162771	1	212797789	212800120	3	2	6089	1.0521	0.14638	FAM71A
ENSG00000123685	1	212859760	212873327	40	11	6089	0.34837	0.36378	BATF3
ENSG00000117697	1	212899495	212965124	246	15	6089	-1.7051	0.95591	NSL1
ENSG00000203705	1	212965170	212989968	96	8	6089	-1.3454	0.91074	TATDN3
ENSG00000185523	1	213003483	213020991	79	12	6089	-1.3456	0.91079	C1orf227
ENSG00000162769	1	213031597	213072705	198	12	6089	-0.77419	0.78059	FLVCR1
ENSG00000143494	1	213123862	213165379	100	18	6089	-1.0393	0.85068	VASH2
ENSG00000174606	1	213165524	213189168	27	6	6089	-1.0133	0.84455	ANGEL2
ENSG00000136643	1	213224589	213448116	227	19	6089	0.06849	0.4727	RPS6KC1
ENSG00000117707	1	214156524	214214595	115	19	6089	1.1863	0.11774	PROX1
ENSG00000143499	1	214454445	214510474	160	22	6089	0.13098	0.4479	SMYD2
ENSG00000152104	1	214522039	214725792	610	59	6089	0.10301	0.45898	PTPN14
ENSG00000117724	1	214776538	214837931	179	16	6089	0.19893	0.42116	CENPF
ENSG00000082482	1	215179118	215410436	475	28	6089	0.17472	0.43065	KCNK2
ENSG00000136636	1	215740735	215795149	22	9	6089	-0.72547	0.76592	KCTD3
ENSG00000042781	1	215796236	216596738	1842	132	6089	0.68415	0.24694	USH2A
ENSG00000196482	1	216676588	217311097	1738	150	6089	3.361	0.00038833	ESRRG
ENSG00000092978	1	217600334	217804424	437	49	6089	1.6255	0.052032	GPATCH2
ENSG00000162814	1	217804666	218045038	568	31	6089	-0.98226	0.83701	SPATA17
ENSG00000067533	1	218458629	218511325	73	5	6089	-0.6718	0.74915	RRP15
ENSG00000092969	1	218519577	218617961	160	30	6089	0.54609	0.2925	TGFB2
ENSG00000228208	1	218683438	218699320	47	3	6089	-1.2754	0.89892	C1orf143
ENSG00000143353	1	219347186	219386207	44	8	6089	-0.12742	0.5507	LYPLAL1
ENSG00000196660	1	219858769	220131989	698	42	6089	0.033629	0.48659	SLC30A10
ENSG00000136628	1	220141943	220220000	222	11	6089	0.3726	0.35472	EPRS
ENSG00000162813	1	220230824	220263804	63	17	6089	-0.17919	0.57111	BPNT1
ENSG00000067704	1	220267444	220321380	97	15	6089	0.78494	0.21624	IARS2
ENSG00000118873	1	220321635	220445796	207	20	6089	0.11056	0.45598	RAB3GAP2
ENSG00000116141	1	220701568	220837803	222	15	6089	0.4866	0.31327	MARK1
ENSG00000162817	1	220863187	220872499	33	8	6089	-0.076171	0.53036	C1orf115
ENSG00000117791	1	220921567	220958150	90	9	6089	-0.45063	0.67387	2002-03-01
ENSG00000186205	1	220960101	220987735	75	19	6089	0.43094	0.33326	2001-03-01
ENSG00000136630	1	221051699	221058401	15	5	6089	0.45141	0.32585	HLX
ENSG00000143507	1	221874766	221915518	62	16	6089	-0.18766	0.57443	DUSP10
ENSG00000143512	1	222695602	222721445	4	2	6089	1.264	0.10312	HHIPL2
ENSG00000143498	1	222731244	222763275	28	2	6089	0.82963	0.20337	TAF1A
ENSG00000154305	1	222791428	222841354	80	6	6089	-0.97668	0.83564	MIA3
ENSG00000186063	1	222841355	222886552	22	3	6089	-0.70276	0.7589	AIDA
ENSG00000162819	1	222885895	222908538	10	2	6089	-0.08171	0.53256	BROX
ENSG00000197520	1	222910549	222924147	5	2	6089	-0.63638	0.73774	FAM177B
ENSG00000187554	1	223282748	223316624	1	1	6089	-1.6845	0.95395	TLR5
ENSG00000143502	1	223394161	223537544	263	18	6089	-0.84802	0.80179	SUSD4
ENSG00000203697	1	223711349	223853436	248	31	6089	-0.30558	0.62004	CAPN8
ENSG00000162909	1	223889295	223963720	175	12	6089	-0.41606	0.66132	CAPN2
ENSG00000143514	1	223967601	224033674	114	12	6089	0.36447	0.35775	TP53BP2
ENSG00000143756	1	224301789	224349749	105	8	6089	0.59697	0.27526	FBXO28
ENSG00000143753	1	224363458	224381143	34	8	6089	0.023226	0.49074	DEGS1
ENSG00000143748	1	224415036	224518089	142	18	6089	0.28053	0.38953	NVL
ENSG00000143771	1	224544552	224567161	34	4	6089	-0.34206	0.63385	CNIH4
ENSG00000162923	1	224572845	224624735	56	4	6089	-0.68615	0.75369	WDR26
ENSG00000143786	1	224622362	224928251	658	38	6089	1.4003	0.080707	CNIH3
ENSG00000185842	1	225083964	225586996	1317	29	6089	0.89476	0.18546	DNAH14
ENSG00000143815	1	225589204	225616627	50	13	6089	-0.1157	0.54606	LBR
ENSG00000154380	1	225674537	225840844	316	13	6089	-0.45499	0.67544	ENAH
ENSG00000143742	1	225965531	225978168	28	7	6089	-1.2952	0.90238	SRP9
ENSG00000143819	1	225997794	226033260	100	29	6089	-2.0446	0.97956	EPHX1
ENSG00000196187	1	226033237	226070069	91	12	6089	-1.1924	0.88344	TMEM63A
ENSG00000243709	1	226073982	226099082	71	11	6089	-0.087684	0.53494	LEFTY1
ENSG00000143811	1	226107578	226111978	5	3	6089	0.59403	0.27625	PYCR2
ENSG00000143768	1	226124298	226129189	5	2	6089	1.4115	0.079044	LEFTY2
ENSG00000143751	1	226170403	226187032	12	5	6089	0.23881	0.40563	SDE2
ENSG00000163041	1	226249552	226259702	10	4	6089	1.4755	0.070045	H3F3A
ENSG00000182827	1	226332380	226374431	75	12	6089	0.18538	0.42647	ACBD3
ENSG00000185155	1	226411319	226414755	2	1	6089	0.62835	0.26489	MIXL1
ENSG00000183814	1	226418850	226497570	113	18	6089	0.64946	0.25802	LIN9
ENSG00000143799	1	226548392	226595780	111	11	6089	0.10829	0.45688	PARP1
ENSG00000203685	1	226736501	226796915	130	24	6089	-1.1219	0.86905	C1orf95
ENSG00000143772	1	226819391	226927024	153	26	6089	-0.037223	0.51485	ITPKB
ENSG00000143801	1	227057885	227083806	51	7	6089	0.057683	0.477	PSEN2
ENSG00000163050	1	227085237	227175246	162	36	6089	-1.7601	0.9608	ADCK3
ENSG00000143776	1	227177566	227506175	1423	22	6089	-0.92874	0.82349	CDC42BPA
ENSG00000181450	1	227751244	227865144	238	18	6089	-0.46069	0.67749	ZNF678
ENSG00000143740	1	227916240	227968927	101	14	6089	-1.7535	0.96024	SNAP47
ENSG00000081692	1	227918126	227923112	12	5	6089	-1.5089	0.93434	JMJD4
ENSG00000185888	1	228003394	228034171	94	17	6089	-0.020258	0.50808	PRSS38
ENSG00000143816	1	228106357	228135599	69	8	6089	0.15441	0.43864	WNT9A
ENSG00000154342	1	228194752	228248961	83	11	6089	1.7413	0.040813	WNT3A
ENSG00000143761	1	228270361	228286912	22	5	6089	1.1391	0.12733	ARF1
ENSG00000143793	1	228288427	228293112	2	1	6089	0.81935	0.20629	C1orf35
ENSG00000143774	1	228327663	228336685	11	4	6089	0.13659	0.44568	GUK1
ENSG00000198835	1	228337553	228347527	10	3	6089	1.1049	0.13461	GJC2
ENSG00000203684	1	228351787	228353213	1	1	6089	-0.26648	0.60507	IBA57-AS1
ENSG00000181873	1	228353516	228369958	19	5	6089	0.34763	0.36406	IBA57
ENSG00000162913	1	228391207	228401365	17	2	6089	-0.72143	0.76468	C1orf145
ENSG00000154358	1	228395831	228566577	399	23	6089	0.4124	0.34002	OBSCN
ENSG00000154370	1	228581374	228594541	19	5	6089	0.98531	0.16224	TRIM11
ENSG00000162931	1	228595641	228604562	9	3	6089	0.78391	0.21655	TRIM17
ENSG00000168148	1	228612546	228613026	2	1	6089	-0.19363	0.57677	HIST3H3
ENSG00000168159	1	228674762	228683467	15	6	6089	0.19661	0.42207	RNF187
ENSG00000116574	1	228870824	228882416	41	7	6089	-1.178	0.8806	RHOU
ENSG00000177800	1	229385383	229387557	2	1	6089	-1.463	0.92827	TMEM78
ENSG00000168118	1	229406822	229441641	70	8	6089	0.98922	0.16128	RAB4A
ENSG00000213029	1	229440129	229441248	2	1	6089	-1.6077	0.94605	SPHAR
ENSG00000154429	1	229456758	229479041	50	9	6089	0.99438	0.16002	CCSAP
ENSG00000143632	1	229566992	229569845	4	1	6089	-0.19553	0.57751	ACTA1
ENSG00000069248	1	229577045	229644103	117	5	6089	0.16895	0.43292	NUP133
ENSG00000135776	1	229652329	229694442	39	6	6089	0.2047	0.4189	ABCB10
ENSG00000135801	1	229728858	229761794	76	10	6089	-0.39256	0.65268	TAF5L
ENSG00000135763	1	229761981	229795946	58	9	6089	-0.36986	0.64426	URB2
ENSG00000143641	1	230193536	230417870	719	69	6089	-0.82932	0.79654	GALNT2
ENSG00000177614	1	230457392	230561475	324	33	6089	-0.56711	0.71468	PGBD5
ENSG00000135775	1	230778235	230829728	141	24	6089	-0.66637	0.74741	COG2
ENSG00000135744	1	230838269	230850043	45	10	6089	-1.1743	0.87987	AGT
ENSG00000135773	1	230883130	230937749	201	27	6089	-1.575	0.94237	CAPN9
ENSG00000119280	1	230972865	231005335	74	16	6089	-0.91709	0.82045	C1orf198
ENSG00000143643	1	231041989	231114621	225	21	6089	0.88132	0.18907	TTC13
ENSG00000173409	1	231114727	231136341	46	6	6089	0.38427	0.35039	ARV1
ENSG00000182118	1	231154704	231175992	87	18	6089	-0.32969	0.62918	FAM89A
ENSG00000119283	1	231297858	231357302	136	27	6089	-1.0004	0.84144	TRIM67
ENSG00000143633	1	231359509	231376933	31	8	6089	-0.90893	0.81831	C1orf131
ENSG00000116906	1	231376953	231413719	59	5	6089	0.53407	0.29665	GNPAT
ENSG00000116903	1	231468480	231473598	5	1	6089	-0.60343	0.72689	EXOC8
ENSG00000010072	1	231472850	231490769	27	4	6089	-0.8176	0.79321	SPRTN
ENSG00000135766	1	231499497	231560790	226	6	6089	-0.4922	0.68871	EGLN1
ENSG00000116918	1	231664399	231702270	47	13	6089	-1.2178	0.88834	TSNAX
ENSG00000270106	1	231664399	231954990	486	52	6089	-0.034813	0.51389	TSNAX-DISC1
ENSG00000162946	1	231762561	232177018	904	108	6089	0.84494	0.19907	DISC1
ENSG00000116991	1	232533711	232697304	377	27	6089	1.2847	0.099443	SIPA1L2
ENSG00000212916	1	232940643	232946092	10	3	6089	-1.4147	0.92142	MAP10
ENSG00000135778	1	233086351	233119628	64	8	6089	-0.98975	0.83885	NTPCR
ENSG00000135749	1	233119181	233431459	928	63	6089	-1.1352	0.87186	PCNXL2
ENSG00000143674	1	233463514	233520894	169	20	6089	0.20088	0.42039	MLK4
ENSG00000135750	1	233749750	233808258	150	38	6089	0.52557	0.29959	KCNK1
ENSG00000183780	1	234040679	234460262	1117	110	6089	0.73297	0.23179	SLC35F3
ENSG00000168275	1	234509202	234519795	38	4	6089	-0.88398	0.81165	COA6
ENSG00000059588	1	234527059	234614849	351	39	6089	-0.61811	0.73175	TARBP1
ENSG00000168264	1	234740015	234745271	5	3	6089	0.16263	0.4354	IRF2BP2
ENSG00000173726	1	235272651	235292251	44	6	6089	-0.43802	0.66931	TOMM20
ENSG00000188739	1	235294498	235324772	57	8	6089	-0.39974	0.65533	RBM34
ENSG00000054267	1	235294949	235491534	377	14	6089	-0.74215	0.771	ARID4B
ENSG00000152904	1	235490665	235507847	31	7	6089	-1.2865	0.90087	GGPS1
ENSG00000116957	1	235530675	235612283	200	22	6089	-0.6798	0.75168	TBCE
ENSG00000162885	1	235613238	235667781	110	11	6089	-0.19357	0.57674	B3GALNT2
ENSG00000168243	1	235710987	235814054	276	33	6089	-0.65017	0.74221	GNG4
ENSG00000143669	1	235824341	236046940	235	16	6089	-0.29713	0.61682	LYST
ENSG00000116962	1	236139130	236228462	218	31	6089	-0.35757	0.63967	NID1
ENSG00000077585	1	236305832	236385165	193	18	6089	-0.79239	0.78593	GPR137B
ENSG00000086619	1	236378855	236445319	320	11	6089	-1.1647	0.87793	ERO1LB
ENSG00000186197	1	236511562	236648214	431	49	6089	2.4853	0.0064713	EDARADD
ENSG00000116977	1	236681300	236716281	171	9	6089	1.189	0.11722	LGALS8
ENSG00000119285	1	236712305	236767804	275	12	6089	1.5344	0.062471	HEATR1
ENSG00000077522	1	236849754	236927931	213	33	6089	0.14254	0.44333	ACTN2
ENSG00000116984	1	236958610	237067281	211	13	6089	0.8639	0.19382	MTR
ENSG00000198626	1	237205505	237997288	2268	193	6089	1.1787	0.11927	RYR2
ENSG00000116996	1	238045705	238054094	26	6	6089	-1.4162	0.92164	ZP4
ENSG00000270188	1	238107024	238108575	9	1	6089	-0.12318	0.54902	MTRNR2L11
ENSG00000133019	1	239549865	240078750	1072	96	6089	-1.0615	0.85576	CHRM3
ENSG00000155816	1	240177648	240638489	1366	93	6089	-0.97166	0.83439	FMN2
ENSG00000180875	1	240652873	240775449	289	58	6089	-0.02931	0.51169	GREM2
ENSG00000182901	1	240931554	241520530	1529	152	6089	-1.3479	0.91115	RGS7
ENSG00000091483	1	241660903	241683061	31	8	6089	0.91407	0.18034	FH
ENSG00000117009	1	241695434	241758944	176	38	6089	-0.50325	0.69261	KMO
ENSG00000054277	1	241753404	241840678	218	49	6089	-0.96885	0.83369	OPN3
ENSG00000203668	1	241792155	241799232	15	7	6089	-0.55985	0.71221	CHML
ENSG00000162843	1	241815580	241965435	436	55	6089	-1.2633	0.89675	WDR64
ENSG00000174371	1	242011269	242058450	177	19	6089	2.0009	0.022701	EXO1
ENSG00000197769	1	242158792	242162375	8	2	6089	-0.48211	0.68514	MAP1LC3C
ENSG00000180287	1	242246288	242687998	1315	95	6089	0.61551	0.26911	PLD5
ENSG00000143702	1	243287730	243418650	136	14	6089	-0.96903	0.83373	CEP170
ENSG00000054282	1	243419320	243663394	357	32	6089	0.065417	0.47392	SDCCAG8
ENSG00000117020	1	243651535	244014381	395	21	6089	-0.39463	0.65344	AKT3
ENSG00000173728	1	244515937	244552965	129	16	6089	-1.1197	0.86858	C1orf100
ENSG00000035687	1	244571796	244615436	82	16	6089	0.79223	0.21411	ADSS
ENSG00000179397	1	244617679	244804479	500	25	6089	-0.45942	0.67703	C1orf101
ENSG00000121644	1	244816237	244872335	96	14	6089	1.2012	0.11484	DESI2
ENSG00000203667	1	244998624	245008359	17	3	6089	-2.2579	0.98802	COX20
ENSG00000153187	1	245014468	245027844	11	4	6089	-1.7187	0.95716	HNRNPU
ENSG00000203666	1	245133007	245290466	362	19	6089	-0.30804	0.62097	EFCAB2
ENSG00000162849	1	245318287	245872733	1629	186	6089	-1.0255	0.84743	KIF26B
ENSG00000185420	1	245912642	246670614	2506	100	6089	-0.90246	0.81659	SMYD3
ENSG00000162851	1	246703862	246729626	127	14	6089	1.82	0.034378	TFB2M
ENSG00000162852	1	246729746	246831886	224	28	6089	0.44552	0.32797	CNST
ENSG00000143653	1	246887349	246931439	107	14	6089	-0.010098	0.50403	SCCPDH
ENSG00000153207	1	247002400	247095280	150	19	6089	0.23648	0.40653	AHCTF1
ENSG00000197472	1	247108849	247171395	164	22	6089	0.81866	0.20649	ZNF695
ENSG00000135747	1	247108849	247242113	470	27	6089	0.16995	0.43252	ZNF670
ENSG00000188295	1	247263264	247267674	10	2	6089	0.61365	0.26972	ZNF669
ENSG00000221953	1	247273462	247275719	8	3	6089	-0.12897	0.55131	C1orf229
ENSG00000196418	1	247285277	247335318	130	14	6089	-0.44577	0.67212	ZNF124
ENSG00000162714	1	247460714	247495148	76	11	6089	0.17131	0.43199	ZNF496
ENSG00000162711	1	247579458	247612410	105	27	6089	-1.6072	0.946	NLRP3
ENSG00000177535	1	247614255	247615308	1	1	6089	0.6751	0.24981	OR2B11
ENSG00000169224	1	247670360	247740992	194	37	6089	0.19414	0.42303	GCSAML
ENSG00000196242	1	247693434	247697141	11	4	6089	-1.2366	0.89189	OR2C3
ENSG00000177489	1	247751662	247752615	3	2	6089	-0.18455	0.57321	OR2G2
ENSG00000177476	1	247768856	247769838	3	2	6089	0.2658	0.3952	OR2G3
ENSG00000197437	1	247835320	247836365	7	2	6089	-0.002177	0.50087	OR13G1
ENSG00000169214	1	247875045	247876105	5	2	6089	1.3159	0.094097	OR6F1
ENSG00000241128	1	247886401	247887345	4	2	6089	2.1682	0.01507	OR14A2
ENSG00000221888	1	247920676	247921982	2	1	6089	2.9508	0.0015849	OR1C1
ENSG00000196772	1	247978102	247979031	3	1	6089	2.6819	0.0036604	OR14A16
ENSG00000197591	1	248004199	248005254	5	1	6089	2.1613	0.015337	OR11L1
ENSG00000162722	1	248020501	248041507	77	11	6089	0.54244	0.29376	TRIM58
ENSG00000238243	1	248031277	248060449	93	14	6089	1.1212	0.13111	OR2W3
ENSG00000177462	1	248084320	248085258	1	1	6089	-0.75405	0.77459	OR2T8
ENSG00000177275	1	248097071	248098057	1	1	6089	0.92125	0.17846	OR2AJ1
ENSG00000196071	1	248100493	248264224	403	26	6089	-0.54522	0.7072	OR2L13
ENSG00000196936	1	248112160	248113098	5	2	6089	0.011695	0.49533	OR2L8
ENSG00000187080	1	248128535	248129641	2	1	6089	-1.0065	0.8429	OR2AK2
ENSG00000197454	1	248185250	248186188	2	1	6089	-1.5612	0.94076	OR2L5
ENSG00000203663	1	248201474	248202607	1	1	6089	0.18917	0.42498	OR2L2
ENSG00000198128	1	248223984	248224922	4	1	6089	0.4712	0.31875	OR2L3
ENSG00000162727	1	248308450	248309388	2	1	6089	0.2536	0.3999	OR2M5
ENSG00000198601	1	248343288	248344331	2	1	6089	0.80036	0.21175	OR2M2
ENSG00000228198	1	248366332	248367392	2	1	6089	1.2516	0.10536	OR2M3
ENSG00000171180	1	248402231	248403166	1	1	6089	-1.2765	0.89911	OR2M4
ENSG00000177201	1	248457918	248458880	2	1	6089	0.64818	0.25844	OR2T12
ENSG00000177186	1	248486894	248487899	6	2	6089	-0.061301	0.52444	OR2M7
ENSG00000177174	1	248512077	248513015	4	1	6089	0.83789	0.20105	OR14C36
ENSG00000196944	1	248524883	248525929	1	1	6089	1.9752	0.024121	OR2T4
ENSG00000198104	1	248550910	248551836	4	1	6089	1.8047	0.035563	OR2T6
ENSG00000175143	1	248569296	248570405	1	1	6089	1.1266	0.12995	OR2T1
ENSG00000189181	1	248844628	248845629	4	1	6089	0.35395	0.36169	OR14I1
ENSG00000175137	1	249104648	249120832	14	2	6089	0.99569	0.1597	SH3BP5L
ENSG00000171161	1	249132409	249143716	8	2	6089	-0.93329	0.82467	ZNF672
ENSG00000171163	1	249144205	249153343	8	2	6089	-0.41715	0.66171	ZNF692
ENSG00000185220	1	249200395	249214145	8	2	6089	-0.4528	0.67465	PGBD2
ENSG00000184731	2	38814	46870	8	2	6089	0.092151	0.46329	FAM110C
ENSG00000035115	2	217730	266398	76	9	6089	0.53155	0.29752	SH3YL1
ENSG00000143727	2	264140	278283	23	6	6089	0.83244	0.20258	ACP1
ENSG00000189292	2	279558	288851	15	4	6089	0.93617	0.17459	FAM150B
ENSG00000151353	2	667335	677439	19	4	6089	-1.3563	0.9125	TMEM18
ENSG00000172554	2	946554	1371385	1606	67	6089	2.3978	0.0082473	SNTG2
ENSG00000115705	2	1377995	1547483	528	37	6089	-0.28981	0.61402	TPO
ENSG00000130508	2	1635659	1748624	307	44	6089	1.4439	0.074384	PXDN
ENSG00000186487	2	1792885	2335032	1280	87	6089	0.55327	0.29004	MYT1L
ENSG00000032389	2	3192696	3381653	543	27	6089	-0.19661	0.57793	TSSC1
ENSG00000171853	2	3383446	3488865	250	31	6089	-0.24201	0.59561	TRAPPC12
ENSG00000182551	2	3501132	3523507	57	5	6089	0.37792	0.35275	ADI1
ENSG00000171865	2	3592383	3606206	44	10	6089	0.97258	0.16538	RNASEH1
ENSG00000171863	2	3622795	3628509	15	6	6089	0.10729	0.45728	RPS7
ENSG00000118004	2	3642426	3692048	151	15	6089	-0.37801	0.64729	COLEC11
ENSG00000151360	2	3705785	3750261	143	18	6089	0.771	0.22035	ALLC
ENSG00000214866	2	3751453	3836122	259	39	6089	1.9177	0.027574	DCDC2C
ENSG00000176887	2	5832799	5841516	7	4	6089	0.27816	0.39044	SOX11
ENSG00000134326	2	6980701	7006766	19	11	6089	0.72546	0.23408	CMPK2
ENSG00000134321	2	7005937	7038370	39	9	6089	-0.86672	0.80695	RSAD2
ENSG00000151692	2	7057523	7208417	435	40	6089	0.32598	0.37222	RNF144A
ENSG00000115738	2	8818975	8824583	7	3	6089	2.053	0.020036	ID2
ENSG00000134313	2	8865408	8977760	152	19	6089	-0.060945	0.5243	KIDINS220
ENSG00000143797	2	8992820	9143942	180	13	6089	-0.8253	0.7954	MBOAT2
ENSG00000151693	2	9346894	9545812	313	19	6089	-0.94021	0.82645	ASAP2
ENSG00000119185	2	9543604	9563676	38	5	6089	-1.277	0.8992	ITGB1BP1
ENSG00000119203	2	9563697	9613230	68	6	6089	-1.3441	0.91055	CPSF3
ENSG00000134330	2	9613787	9636672	55	7	6089	-2.1886	0.98569	IAH1
ENSG00000151694	2	9628615	9695921	117	12	6089	-1.3134	0.90548	ADAM17
ENSG00000134308	2	9724101	9771143	85	11	6089	-0.75826	0.77585	YWHAQ
ENSG00000115750	2	9983483	10074545	389	20	6089	-1.2081	0.88649	TAF1B
ENSG00000134317	2	10085341	10142411	225	23	6089	0.85742	0.19561	GRHL1
ENSG00000172059	2	10182976	10194963	24	7	6089	-0.42882	0.66597	KLF11
ENSG00000205795	2	10196907	10221071	75	15	6089	0.18441	0.42684	CYS1
ENSG00000171848	2	10262455	10271545	11	3	6089	-0.052193	0.52081	RRM2
ENSG00000163009	2	10281509	10351851	244	35	6089	0.018916	0.49245	C2orf48
ENSG00000115756	2	10443015	10567743	451	66	6089	0.43734	0.33093	HPCAL1
ENSG00000115758	2	10580094	10588630	17	5	6089	0.46987	0.31923	ODC1
ENSG00000115761	2	10710892	10830101	474	20	6089	0.49018	0.312	NOL10
ENSG00000143882	2	10861775	10925236	174	28	6089	-1.8088	0.96476	ATP6V1C2
ENSG00000143870	2	10923517	10978103	289	15	6089	-0.49939	0.69125	PDIA6
ENSG00000162975	2	11052063	11054350	3	2	6089	-0.83532	0.79823	KCNF1
ENSG00000150873	2	11273179	11286916	45	5	6089	-0.044427	0.51772	C2orf50
ENSG00000162976	2	11295324	11319000	65	12	6089	1.245	0.10657	PQLC3
ENSG00000134318	2	11319887	11488456	360	18	6089	0.42149	0.3367	ROCK2
ENSG00000169016	2	11584501	11606297	63	6	6089	-0.67318	0.74958	E2F6
ENSG00000196208	2	11674242	11782914	249	39	6089	1.3981	0.081043	GREB1
ENSG00000169006	2	11798304	11810290	23	7	6089	-0.20948	0.58296	NTSR2
ENSG00000134324	2	11817721	11967535	432	52	6089	-0.83572	0.79834	LPIN1
ENSG00000071575	2	12857015	12882860	47	9	6089	0.51423	0.30355	TRIB2
ENSG00000162981	2	14772810	14790933	21	4	6089	-1.316	0.90591	FAM84A
ENSG00000151779	2	15307032	15701454	828	22	6089	-1.2593	0.89604	NBAS
ENSG00000079785	2	15731302	15771235	87	11	6089	0.074672	0.47024	DDX1
ENSG00000231031	2	15830906	15884463	163	23	6089	-0.86892	0.80755	AC008271.1
ENSG00000134323	2	16080686	16087129	7	3	6089	1.3558	0.087579	MYCN
ENSG00000197872	2	16730727	16847599	239	54	6089	-0.22366	0.58849	FAM49A
ENSG00000214842	2	17691851	17699706	25	3	6089	-0.31734	0.62451	RAD51AP2
ENSG00000163032	2	17720393	17838285	220	21	6089	-0.40092	0.65576	VSNL1
ENSG00000163029	2	17845079	17981509	220	22	6089	-0.34881	0.63639	SMC6
ENSG00000178295	2	17935125	17966632	58	10	6089	-0.58487	0.72068	GEN1
ENSG00000151379	2	17997763	17998368	2	1	6089	0.20553	0.41858	MSGN1
ENSG00000170745	2	18059114	18542882	1593	119	6089	-0.60887	0.72869	KCNS3
ENSG00000240857	2	18735989	18741946	11	6	6089	0.54162	0.29404	RDH14
ENSG00000250741	2	18736811	18770830	57	10	6089	-1.0152	0.84499	NT5C1B-RDH14
ENSG00000185013	2	18737050	18770838	57	10	6089	-1.0152	0.84499	NT5C1B
ENSG00000143867	2	19551246	19558414	11	4	6089	-1.0184	0.84575	OSR1
ENSG00000183891	2	20096404	20101747	9	3	6089	-0.24398	0.59638	TTC32
ENSG00000118965	2	20110021	20189892	164	20	6089	0.092876	0.463	WDR35
ENSG00000132031	2	20191872	20212455	33	8	6089	0.59763	0.27504	MATN3
ENSG00000068697	2	20232411	20251789	36	7	6089	-0.83279	0.79752	LAPTM4A
ENSG00000115884	2	20400558	20425194	57	9	6089	-0.46516	0.67909	SDC1
ENSG00000055917	2	20448452	20551995	129	14	6089	0.7415	0.22919	PUM2
ENSG00000143878	2	20646835	20649200	6	4	6089	0.5555	0.28928	RHOB
ENSG00000118960	2	20760208	20850849	344	38	6089	-0.33185	0.63	HS1BP3
ENSG00000143869	2	20866424	20873418	13	3	6089	-0.39532	0.6537	GDF7
ENSG00000118961	2	20883788	21022882	233	30	6089	1.4432	0.074478	C2orf43
ENSG00000084674	2	21224301	21266945	45	15	6089	0.8195	0.20625	APOB
ENSG00000218819	2	21346789	21366144	19	7	6089	-1.5034	0.93363	TDRD15
ENSG00000119771	2	23608088	23931481	942	107	6089	-0.2059	0.58157	KLHL29
ENSG00000119778	2	23971534	24149984	436	19	6089	1.7847	0.037152	ATAD2B
ENSG00000173960	2	24150155	24227779	226	18	6089	1.4441	0.07436	UBXN2A
ENSG00000205639	2	24232951	24286191	96	17	6089	0.65819	0.25521	MFSD2B
ENSG00000163026	2	24252210	24272445	41	9	6089	0.50547	0.30661	C2orf44
ENSG00000119782	2	24272571	24286551	18	4	6089	0.26322	0.39619	FKBP1B
ENSG00000115128	2	24290454	24299313	38	7	6089	1.4913	0.06794	SF3B14
ENSG00000219626	2	24299396	24392509	252	18	6089	0.76438	0.22232	FAM228B
ENSG00000115129	2	24300303	24308731	15	5	6089	1.2718	0.10173	TP53I3
ENSG00000176732	2	24338241	24346347	23	4	6089	0.55937	0.28796	PFN4
ENSG00000186453	2	24397938	24423718	50	7	6089	-0.44704	0.67258	FAM228A
ENSG00000198399	2	24425733	24583583	268	15	6089	2.9049	0.0018366	ITSN2
ENSG00000084676	2	24714783	24993571	542	26	6089	1.8368	0.033121	NCOA1
ENSG00000184924	2	25012603	25016251	10	4	6089	0.32278	0.37343	PTRHD1
ENSG00000138092	2	25016005	25045245	59	13	6089	0.80321	0.21093	CENPO
ENSG00000138031	2	25042038	25142708	320	20	6089	0.71126	0.23846	ADCY3
ENSG00000115137	2	25166505	25194963	46	8	6089	0.17844	0.42919	DNAJC27
ENSG00000084710	2	25264999	25378243	203	26	6089	0.50787	0.30577	EFR3B
ENSG00000115138	2	25383722	25391772	12	5	6089	0.3327	0.36968	POMC
ENSG00000119772	2	25455845	25565459	151	34	6089	1.214	0.11237	DNMT3A
ENSG00000138101	2	25600067	25896503	333	38	6089	2.6485	0.0040429	DTNB
ENSG00000143970	2	25956622	26101385	299	15	6089	-0.46366	0.67855	ASXL2
ENSG00000084731	2	26149471	26205618	137	24	6089	-0.82741	0.796	KIF3C
ENSG00000084733	2	26256976	26360323	155	6	6089	-1.0762	0.85907	RAB10
ENSG00000157833	2	26395960	26412532	31	5	6089	1.2018	0.11471	GAREML
ENSG00000084754	2	26413504	26467594	87	3	6089	1.5648	0.058818	HADHA
ENSG00000138029	2	26466038	26513336	66	6	6089	1.476	0.069978	HADHB
ENSG00000173567	2	26531041	26569685	77	16	6089	2.7347	0.0031219	GPR113
ENSG00000138018	2	26531415	26618759	161	19	6089	2.589	0.0048127	EPT1
ENSG00000157856	2	26624784	26679579	87	15	6089	0.94468	0.17241	DRC1
ENSG00000115155	2	26680071	26781566	254	32	6089	1.6392	0.050581	OTOF
ENSG00000173557	2	26785450	26802400	34	7	6089	-0.43361	0.66771	C2orf70
ENSG00000157884	2	26804070	26864236	125	19	6089	0.22569	0.41072	CIB4
ENSG00000171303	2	26915619	26956288	67	11	6089	0.31397	0.37677	KCNK3
ENSG00000213699	2	26987152	27004099	17	2	6089	0.40478	0.34282	SLC35F6
ENSG00000115163	2	26987157	27023935	57	5	6089	-0.33663	0.6318	CENPA
ENSG00000157851	2	27070615	27173219	119	7	6089	2.0643	0.019492	DPYSL5
[truncated: 16,192 more rows]

## Sheet: English Genes
GENE	CHR	START	STOP	NSNPS	NPARAM	N	ZSTAT	P	SYMBOL
ENSG00000188157	1	955503	991496	7	1	5983	-0.39654	0.65415	AGRN
ENSG00000237330	1	1006346	1009687	6	2	5983	-0.84848	0.80192	RNF223
ENSG00000131591	1	1017198	1051741	79	8	5983	-0.065274	0.52602	C1orf159
ENSG00000162571	1	1109264	1133315	97	13	5983	-0.6748	0.7501	TTLL10
ENSG00000186891	1	1138888	1142071	8	2	5983	-1.3922	0.91807	TNFRSF18
ENSG00000186827	1	1146706	1149518	7	2	5983	-1.1987	0.88468	TNFRSF4
ENSG00000078808	1	1152288	1167411	74	4	5983	-0.96547	0.83284	SDF4
ENSG00000176022	1	1167629	1170421	6	1	5983	-1.1275	0.87024	B3GALT6
ENSG00000184163	1	1177826	1182102	10	2	5983	-1.1696	0.87892	FAM132A
ENSG00000160087	1	1189289	1209265	34	4	5983	-0.3117	0.62237	UBE2J2
ENSG00000162572	1	1215816	1227409	26	9	5983	0.54554	0.29269	SCNN1D
ENSG00000131584	1	1227756	1244989	23	3	5983	1.0713	0.14202	ACAP3
ENSG00000169972	1	1243947	1247057	2	1	5983	1.4824	0.069118	PUSL1
ENSG00000127054	1	1246965	1260071	5	2	5983	1.3845	0.083096	CPSF3L
ENSG00000224051	1	1260136	1264277	6	2	5983	1.8451	0.03251	GLTPD1
ENSG00000169962	1	1266694	1270686	4	2	5983	1.6445	0.050031	TAS1R3
ENSG00000107404	1	1270656	1284730	17	4	5983	1.8161	0.034674	DVL1
ENSG00000162576	1	1288069	1297157	12	3	5983	1.769	0.038443	MXRA8
ENSG00000175756	1	1309110	1310875	6	3	5983	1.2859	0.099241	AURKAIP1
ENSG00000221978	1	1321091	1334708	9	3	5983	1.091	0.13763	CCNL2
ENSG00000224870	1	1334902	1337426	8	3	5983	1.3842	0.083153	RP4-758J18.2
ENSG00000242485	1	1337288	1342693	7	2	5983	1.0774	0.14065	MRPL20
ENSG00000235098	1	1353800	1357149	5	2	5983	2.4819	0.0065335	ANKRD65
ENSG00000205116	1	1361508	1363167	3	2	5983	0.22839	0.40967	TMEM88B
ENSG00000179403	1	1370241	1378262	11	3	5983	0.02689	0.48927	VWA1
ENSG00000215915	1	1385069	1405538	33	5	5983	-0.0051824	0.50207	ATAD3C
ENSG00000160072	1	1407143	1433228	14	3	5983	1.1433	0.12647	ATAD3B
ENSG00000197785	1	1447531	1470067	41	6	5983	1.053	0.14616	ATAD3A
ENSG00000205090	1	1470554	1475833	6	2	5983	-1.2641	0.8969	TMEM240
ENSG00000160075	1	1477053	1510249	68	7	5983	-0.98833	0.83851	SSU72
ENSG00000215790	1	1656277	1677431	12	2	5983	0.62953	0.2645	SLC35E2
ENSG00000008130	1	1682671	1711896	51	6	5983	1.1104	0.13342	NADK
ENSG00000078369	1	1716729	1822495	88	9	5983	1.1145	0.13254	GNB1
ENSG00000169885	1	1846266	1848735	9	2	5983	0.38337	0.35072	CALML6
ENSG00000178821	1	1849029	1850712	4	2	5983	0.29314	0.38471	TMEM52
ENSG00000142609	1	1853396	1935276	111	11	5983	0.43268	0.33262	C1orf222
ENSG00000067606	1	1981909	2116834	324	23	5983	-0.025276	0.51008	PRKCZ
ENSG00000162585	1	2115903	2144159	42	9	5983	-0.72655	0.76625	C1orf86
ENSG00000157933	1	2160134	2241558	184	37	5983	0.52546	0.29963	SKI
ENSG00000116151	1	2252692	2323146	245	41	5983	0.95614	0.1695	MORN1
ENSG00000157916	1	2323267	2336883	28	10	5983	-0.23585	0.59323	RER1
ENSG00000157911	1	2336236	2345236	18	6	5983	-0.067294	0.52683	PEX10
ENSG00000149527	1	2357419	2436969	215	38	5983	0.24378	0.4037	PLCH2
ENSG00000157881	1	2439972	2458039	29	5	5983	0.3925	0.34734	PANK4
ENSG00000197921	1	2460184	2461684	2	1	5983	1.2475	0.1061	HES5
ENSG00000157873	1	2487078	2496821	14	3	5983	-0.96797	0.83347	TNFRSF14
ENSG00000157870	1	2517930	2522908	8	3	5983	1.5332	0.062615	FAM213B
ENSG00000142606	1	2522078	2564481	136	8	5983	0.17555	0.43032	MMEL1
ENSG00000215912	1	2567415	2718286	101	11	5983	0.4123	0.34006	TTC34
ENSG00000169717	1	2938046	2939465	1	1	5983	1.8839	0.029788	ACTRT2
ENSG00000142611	1	2985732	3355185	1145	157	5983	-1.5731	0.94215	PRDM16
ENSG00000130762	1	3370990	3397677	71	10	5983	0.018154	0.49276	ARHGEF16
ENSG00000162591	1	3406484	3528059	389	69	5983	-0.49029	0.68803	MEGF6
ENSG00000158109	1	3541566	3546691	10	4	5983	0.83263	0.20253	TPRG1L
ENSG00000116213	1	3547331	3569325	35	9	5983	0.22636	0.41046	WRAP73
ENSG00000078900	1	3569084	3652765	263	46	5983	-0.54592	0.70744	TP73
ENSG00000162592	1	3668962	3688209	48	11	5983	-0.26472	0.60439	CCDC27
ENSG00000235169	1	3689352	3692546	9	4	5983	0.34984	0.36323	SMIM1
ENSG00000130764	1	3696784	3713068	59	14	5983	0.57484	0.2827	LRRC47
ENSG00000116198	1	3728645	3773778	229	18	5983	-0.41592	0.66126	CEP104
ENSG00000169598	1	3773845	3801993	142	20	5983	-0.13593	0.55406	DFFB
ENSG00000198912	1	3805689	3816857	36	7	5983	-0.054812	0.52186	C1orf174
ENSG00000196581	1	4714792	4852594	584	76	5983	-0.64615	0.74091	AJAP1
ENSG00000131697	1	5922871	6052533	333	18	5983	-0.50518	0.69328	NPHP4
ENSG00000069424	1	6051526	6161253	255	44	5983	-0.5912	0.72281	KCNAB2
ENSG00000116254	1	6161853	6240183	229	34	5983	1.4381	0.075206	CHD5
ENSG00000116251	1	6241329	6269449	58	12	5983	0.88772	0.18734	RPL22
ENSG00000158286	1	6265535	6281359	31	5	5983	-0.24823	0.59802	RNF207
ENSG00000116237	1	6281253	6296032	27	5	5983	0.11206	0.45539	ICMT
ENSG00000173673	1	6304252	6305638	3	1	5983	-0.67036	0.74869	HES3
ENSG00000158292	1	6307406	6321035	35	3	5983	-0.13101	0.55212	GPR153
ENSG00000097021	1	6324329	6454451	353	22	5983	-0.4625	0.67814	ACOT7
ENSG00000069812	1	6472478	6484730	29	6	5983	-0.49131	0.6884	HES2
ENSG00000187017	1	6484848	6521430	84	11	5983	-1.0121	0.84425	ESPN
ENSG00000215788	1	6521211	6526255	8	5	5983	1.4452	0.074194	TNFRSF25
ENSG00000171680	1	6526152	6580121	113	21	5983	-0.21534	0.58525	PLEKHG5
ENSG00000162408	1	6581407	6614595	88	3	5983	-0.78605	0.78408	NOL9
ENSG00000173662	1	6615241	6639817	32	6	5983	-1.1155	0.86768	TAS1R1
ENSG00000204859	1	6640061	6649340	8	3	5983	-0.41889	0.66235	ZBTB48
ENSG00000162413	1	6650784	6674667	35	8	5983	-1.0724	0.85822	KLHL21
ENSG00000116273	1	6673745	6684093	15	4	5983	-1.2657	0.89718	PHF13
ENSG00000041988	1	6684926	6695646	27	5	5983	-1.0278	0.84798	THAP3
ENSG00000007923	1	6694228	6761984	118	17	5983	-0.7859	0.78404	DNAJC11
ENSG00000171735	1	6845384	7829766	2208	192	5983	-0.46692	0.67972	CAMTA1
ENSG00000049245	1	7831329	7841492	29	8	5983	0.91695	0.17958	VAMP3
ENSG00000049246	1	7844380	7905237	192	26	5983	1.0011	0.15839	PER3
ENSG00000049247	1	7903143	7913572	36	12	5983	0.42275	0.33624	UTS2
ENSG00000049249	1	7979907	8000926	37	5	5983	0.24727	0.40235	TNFRSF9
ENSG00000116288	1	8014351	8045565	51	8	5983	1.1499	0.12509	PARK7
ENSG00000116285	1	8064464	8086368	29	6	5983	1.2034	0.1144	ERRFI1
ENSG00000162426	1	8377886	8404227	70	12	5983	-0.413	0.6602	SLC45A1
ENSG00000142599	1	8412457	8877702	574	24	5983	-0.59251	0.72324	RERE
ENSG00000074800	1	8921061	8939308	20	4	5983	-0.14476	0.55755	ENO1
ENSG00000131686	1	9005926	9035151	90	22	5983	-1.6488	0.9504	CA6
ENSG00000197241	1	9063359	9086404	51	14	5983	0.26058	0.39721	SLC2A7
ENSG00000142583	1	9095166	9148537	144	23	5983	-0.32173	0.62617	SLC2A5
ENSG00000180758	1	9160364	9189229	65	10	5983	-1.1138	0.86732	GPR157
ENSG00000049239	1	9294834	9331396	87	18	5983	-1.1725	0.8795	H6PD
ENSG00000171621	1	9352939	9429591	271	42	5983	-0.71943	0.76406	SPSB1
ENSG00000171612	1	9599541	9645237	48	9	5983	-0.18666	0.57404	SLC25A33
ENSG00000188807	1	9648932	9674935	32	7	5983	-0.79613	0.78702	TMEM201
ENSG00000171608	1	9711790	9789172	113	24	5983	-1.4878	0.9316	PIK3CD
ENSG00000179840	1	9712668	9714644	2	1	5983	-0.97739	0.83581	C1orf200
ENSG00000171603	1	9789084	9884584	96	13	5983	-0.078449	0.53126	CLSTN1
ENSG00000178585	1	9908334	9970394	54	9	5983	3.3273	0.0004385	CTNNBIP1
ENSG00000162441	1	9982173	10003465	29	7	5983	2.4739	0.0066825	LZIC
ENSG00000173614	1	10003486	10045559	65	10	5983	2.3817	0.0086156	NMNAT1
ENSG00000162444	1	10057264	10076078	36	5	5983	2.2505	0.012207	RBP7
ENSG00000130939	1	10092890	10241297	226	15	5983	1.8499	0.032168	UBE4B
ENSG00000054523	1	10270863	10441661	493	17	5983	0.72948	0.23286	KIF1B
ENSG00000142657	1	10458649	10480201	45	7	5983	0.6202	0.26756	PGD
ENSG00000175279	1	10490159	10512210	46	7	5983	-0.16415	0.56519	APITD1
ENSG00000251503	1	10490159	10512210	46	7	5983	-0.16415	0.56519	APITD1-CORT
ENSG00000241563	1	10509776	10511959	3	1	5983	-0.18045	0.5716	CORT
ENSG00000160049	1	10516579	10532583	13	3	5983	-1.0491	0.85294	DFFA
ENSG00000142655	1	10532345	10690815	291	21	5983	0.33603	0.36842	PEX14
ENSG00000130940	1	10696661	10856707	349	70	5983	-0.09387	0.53739	CASZ1
ENSG00000175262	1	11006528	11042094	98	14	5983	0.79757	0.21256	C1orf127
ENSG00000120948	1	11072414	11085796	19	4	5983	-0.65509	0.74379	TARDBP
ENSG00000009724	1	11086580	11107290	41	6	5983	-0.6274	0.7348	MASP2
ENSG00000116649	1	11114641	11120081	3	1	5983	-1.4107	0.92084	SRM
ENSG00000171824	1	11126675	11159938	84	6	5983	-1.8996	0.97125	EXOSC10
ENSG00000198793	1	11166592	11322564	275	9	5983	-1.1958	0.88412	MTOR
ENSG00000171819	1	11249398	11256038	12	2	5983	-0.99123	0.83921	ANGPTL7
ENSG00000120942	1	11333263	11356106	32	5	5983	-0.79882	0.7878	UBIAD1
ENSG00000204624	1	11539223	11597641	119	13	5983	-0.45273	0.67463	PTCHD2
ENSG00000116661	1	11708424	11715842	17	10	5983	-0.16002	0.56357	FBXO2
ENSG00000132879	1	11714432	11723384	14	6	5983	1.6011	0.05468	FBXO44
ENSG00000116663	1	11724181	11734411	26	8	5983	0.86914	0.19239	FBXO6
ENSG00000116670	1	11734537	11751707	56	11	5983	-1.1524	0.87543	MAD2L2
ENSG00000162490	1	11751786	11785914	80	17	5983	0.79325	0.21382	DRAXIN
ENSG00000177674	1	11796141	11814859	49	8	5983	-0.97408	0.83499	AGTRAP
ENSG00000215910	1	11821844	11849642	140	11	5983	-0.76882	0.779	C1orf167
ENSG00000177000	1	11845780	11866977	69	10	5983	-0.57216	0.71639	MTHFR
ENSG00000011021	1	11866207	11903201	166	13	5983	-0.71629	0.7631	CLCN6
ENSG00000175206	1	11905766	11908402	3	1	5983	-0.67012	0.74861	NPPA
ENSG00000116685	1	11979648	11986485	18	5	5983	0.84702	0.19849	KIAA2013
ENSG00000083444	1	11994262	12035595	101	12	5983	0.33156	0.37011	PLOD1
ENSG00000116688	1	12040238	12073571	67	8	5983	0.35822	0.36009	MFN2
ENSG00000116691	1	12079523	12092102	17	4	5983	1.9696	0.024445	MIIP
ENSG00000120949	1	12123434	12204264	171	37	5983	2.0102	0.022203	TNFRSF8
ENSG00000028137	1	12227060	12269285	86	14	5983	0.17413	0.43088	TNFRSF1B
ENSG00000048707	1	12290124	12572099	313	26	5983	-0.086538	0.53448	VPS13D
ENSG00000162496	1	12627939	12677737	129	27	5983	0.35068	0.36291	DHRS3
ENSG00000204518	1	12704566	12727097	32	5	5983	3.3122	0.00046282	AADACL4
ENSG00000188984	1	12776118	12788726	35	5	5983	1.5066	0.065953	AADACL3
ENSG00000157330	1	12806163	12823847	35	6	5983	0.13931	0.4446	C1orf158
ENSG00000116726	1	12834984	12838049	5	2	5983	0.17946	0.42879	PRAMEF12
ENSG00000116721	1	12851546	12856777	3	2	5983	0.21267	0.41579	PRAMEF1
ENSG00000162494	1	13801445	13840543	123	27	5983	-0.94236	0.827	LRRC38
ENSG00000162493	1	13909960	13944452	74	20	5983	-0.59351	0.72358	PDPN
ENSG00000116731	1	14026693	14151574	319	24	5983	-0.010066	0.50402	PRDM2
ENSG00000189337	1	14925200	15444539	1578	190	5983	-0.67505	0.75018	KAZN
ENSG00000171729	1	15479028	15546976	306	25	5983	-0.27213	0.60724	TMEM51
ENSG00000204464	1	15490840	15497813	24	6	5983	0.91015	0.18137	C1orf195
ENSG00000142621	1	15573768	15726779	373	50	5983	-0.2833	0.61152	FHAD1
ENSG00000142634	1	15736391	15756839	58	18	5983	-0.4181	0.66206	EFHD2
ENSG00000162438	1	15764935	15775737	15	5	5983	-0.43539	0.66836	CTRC
ENSG00000142615	1	15783223	15798586	48	8	5983	0.65439	0.25643	CELA2A
ENSG00000215704	1	15792404	15817895	64	12	5983	1.3311	0.091582	CELA2B
ENSG00000132906	1	15817327	15853029	90	6	5983	0.20357	0.41934	CASP9
ENSG00000116138	1	15853308	15918874	137	11	5983	0.074515	0.4703	DNAJC16
ENSG00000116771	1	15898848	15911605	41	5	5983	-0.041231	0.51644	AGMAT
ENSG00000197312	1	15943995	15995539	98	6	5983	-0.035011	0.51396	DDI2
ENSG00000215695	1	15986364	15988217	2	1	5983	0.44547	0.32799	RSC1A1
ENSG00000116786	1	16010827	16061264	114	10	5983	-0.028541	0.51138	PLEKHM2
ENSG00000162461	1	16062900	16067891	4	2	5983	1.7892	0.036795	SLC25A34
ENSG00000162460	1	16068917	16074477	10	3	5983	0.83741	0.20118	TMEM82
ENSG00000162458	1	16083102	16113089	50	9	5983	0.82069	0.20591	FBLIM1
ENSG00000065526	1	16174359	16266955	115	14	5983	-0.34163	0.63369	SPEN
ENSG00000116809	1	16268364	16302627	45	10	5983	0.75799	0.22423	ZBTB17
ENSG00000183888	1	16330731	16335302	13	5	5983	0.54479	0.29295	C1orf64
ENSG00000173641	1	16340523	16346089	39	5	5983	1.4283	0.076607	HSPB7
ENSG00000186510	1	16345370	16360545	63	11	5983	1.8357	0.0332	CLCNKA
ENSG00000184908	1	16370272	16383803	90	12	5983	1.4254	0.077014	CLCNKB
ENSG00000185519	1	16384264	16400127	42	6	5983	1.1488	0.12533	FAM131C
ENSG00000142627	1	16450832	16482582	46	11	5983	-1.3274	0.90782	EPHA2
ENSG00000142632	1	16524349	16539104	38	5	5983	0.17288	0.43137	ARHGEF19
ENSG00000204377	1	16555368	16556038	2	1	5983	0.14419	0.44267	C1orf134
ENSG00000132881	1	16558195	16563657	10	3	5983	-0.77337	0.78035	RSG1
ENSG00000037637	1	16573334	16678949	171	10	5983	0.084613	0.46628	FBXO42
ENSG00000055070	1	16679070	16724640	81	9	5983	0.55999	0.28774	SZRD1
ENSG00000187144	1	16713612	16763919	101	18	5983	0.8765	0.19038	SPATA21
ENSG00000157191	1	16767167	16786573	29	7	5983	1.1469	0.12571	NECAP2
ENSG00000058453	1	17066768	17299474	120	11	5983	-0.36143	0.64111	CROCC
ENSG00000117122	1	17300997	17307330	12	4	5983	-0.12928	0.55143	MFAP2
ENSG00000159363	1	17312453	17338423	39	8	5983	-0.14081	0.55599	ATP13A2
ENSG00000117118	1	17345217	17380665	102	10	5983	0.69517	0.24347	SDHB
ENSG00000117115	1	17393256	17445948	210	14	5983	-0.11941	0.54753	PADI2
ENSG00000142623	1	17531621	17572500	132	40	5983	0.57173	0.28375	PADI1
ENSG00000142619	1	17575593	17610728	127	24	5983	0.41276	0.33989	PADI3
ENSG00000159339	1	17634690	17690499	251	25	5983	-0.81715	0.79308	PADI4
ENSG00000179051	1	17733256	17766220	53	8	5983	-0.53789	0.70467	RCC2
ENSG00000074964	1	17866330	18024369	310	36	5983	0.6754	0.24971	ARHGEF10L
ENSG00000117148	1	18081808	18153558	174	21	5983	-0.54662	0.70768	ACTL8
ENSG00000117154	1	18434240	18704977	773	116	5983	-0.034591	0.5138	IGSF21
ENSG00000179023	1	18807424	18812478	22	5	5983	-1.6299	0.94844	KLHDC7A
ENSG00000009709	1	18957500	19075360	284	53	5983	-0.082185	0.53275	PAX7
ENSG00000179002	1	19166093	19186176	83	16	5983	-0.090773	0.53616	TAS1R2
ENSG00000159423	1	19197926	19229275	109	16	5983	-0.32063	0.62576	ALDH4A1
ENSG00000169991	1	19230775	19283180	140	26	5983	-1.2017	0.88525	IFFO2
ENSG00000127481	1	19401000	19536770	216	20	5983	-1.6548	0.95102	UBR4
ENSG00000127463	1	19542158	19578046	88	11	5983	-1.5052	0.93387	EMC1
ENSG00000053372	1	19578033	19586622	46	8	5983	-0.91953	0.82109	MRTO4
ENSG00000162482	1	19609052	19615744	24	4	5983	0.12376	0.45075	AKR7A3
ENSG00000053371	1	19630459	19638640	20	7	5983	-0.47113	0.68123	AKR7A2
ENSG00000040487	1	19638820	19655794	71	10	5983	-0.45027	0.67374	PQLC2
ENSG00000077549	1	19665267	19812066	441	25	5983	0.64619	0.25908	CAPZB
ENSG00000270136	1	19923473	19984549	141	25	5983	-0.37532	0.64629	MINOS1-NBL1
ENSG00000173436	1	19923477	19956314	55	10	5983	0.20075	0.42045	MINOS1
ENSG00000158747	1	19967048	19984945	55	16	5983	-0.79776	0.7875	NBL1
ENSG00000158748	1	19991780	20006055	34	7	5983	-0.36557	0.64266	HTR6
ENSG00000162542	1	20008706	20126438	319	42	5983	-0.66492	0.74695	TMCO4
ENSG00000178828	1	20140523	20141771	5	3	5983	-2.1445	0.984	RNF186
ENSG00000169914	1	20209006	20239438	52	12	5983	-1.3415	0.91012	OTUD3
ENSG00000188784	1	20246502	20250110	14	5	5983	-0.10217	0.54069	PLA2G2E
ENSG00000188257	1	20301925	20306932	11	5	5983	-0.51071	0.69522	PLA2G2A
ENSG00000127472	1	20354672	20417683	146	19	5983	-0.47728	0.68342	PLA2G5
ENSG00000117215	1	20438432	20446050	20	8	5983	-0.88449	0.81179	PLA2G2D
ENSG00000158786	1	20465819	20476879	22	11	5983	0.61307	0.26991	PLA2G2F
ENSG00000187980	1	20487746	20503917	39	11	5983	-0.68736	0.75407	PLA2G2C
ENSG00000162543	1	20512578	20522541	7	3	5983	-0.60361	0.72695	UBXN10
ENSG00000158816	1	20617412	20681387	197	27	5983	0.5419	0.29394	VWA5B1
ENSG00000162545	1	20808884	20812713	3	2	5983	1.1558	0.12389	CAMK2N1
ENSG00000090432	1	20825943	20834654	22	8	5983	0.70334	0.24092	MUL1
ENSG00000183114	1	20878932	20881512	3	1	5983	-1.225	0.88972	FAM43B
ENSG00000158825	1	20915441	20945401	93	15	5983	0.66764	0.25218	CDA
ENSG00000158828	1	20959948	20978004	59	9	5983	0.22748	0.41002	PINK1
ENSG00000244038	1	20978270	20988000	17	4	5983	-0.039548	0.51577	DDOST
ENSG00000117245	1	20990507	21044510	175	40	5983	1.6668	0.047776	KIF17
ENSG00000189410	1	21046225	21059330	32	8	5983	1.3798	0.083831	SH2D5
ENSG00000127483	1	21069154	21113816	73	13	5983	1.584	0.056601	HP1BP3
ENSG00000075151	1	21132963	21503377	578	21	5983	1.9559	0.025241	EIF4G3
ENSG00000117298	1	21543740	21671997	253	31	5983	-1.0514	0.85347	ECE1
ENSG00000142794	1	21766621	21811498	115	11	5983	-0.77056	0.77952	NBPF3
ENSG00000162551	1	21835858	21904905	236	31	5983	-1.8796	0.96992	ALPL
ENSG00000076864	1	21922708	21995801	219	47	5983	-1.1646	0.87791	RAP1GAP
ENSG00000090686	1	22004791	22110099	282	24	5983	-0.97357	0.83486	USP48
ENSG00000187942	1	22138758	22151714	30	13	5983	0.11779	0.45312	LDLRAD2
ENSG00000142798	1	22148738	22263790	294	31	5983	2.7876	0.0026546	HSPG2
ENSG00000219073	1	22303514	22325135	65	11	5983	1.5876	0.05619	CELA3B
ENSG00000142789	1	22328149	22339032	20	4	5983	2.4955	0.0062881	CELA3A
ENSG00000070831	1	22379120	22419437	72	11	5983	0.60819	0.27153	CDC42
ENSG00000162552	1	22443798	22470462	67	12	5983	0.13806	0.4451	WNT4
ENSG00000184677	1	22778344	22857650	111	15	5983	-0.62996	0.73564	ZBTB40
ENSG00000070886	1	22890057	22930087	111	21	5983	0.77451	0.21932	EPHA8
ENSG00000173372	1	22962999	22966101	4	2	5983	0.022506	0.49102	C1QA
ENSG00000159189	1	22970123	22974603	16	4	5983	-0.59423	0.72382	C1QC
ENSG00000173369	1	22979255	22988031	23	5	5983	-0.60437	0.7272	C1QB
ENSG00000133216	1	23037332	23241818	364	50	5983	-0.70849	0.76068	EPHB2
ENSG00000215906	1	23279536	23291831	33	9	5983	-0.85394	0.80343	LACTBL1
ENSG00000227868	1	23337327	23342343	9	3	5983	0.13707	0.44549	C1orf234
ENSG00000004487	1	23345941	23410182	64	9	5983	-0.86999	0.80785	KDM1A
ENSG00000169641	1	23410516	23504301	139	19	5983	-1.1846	0.88191	LUZP1
ENSG00000179546	1	23516993	23521222	6	1	5983	-0.43576	0.6685	HTR1D
ENSG00000125944	1	23630264	23670829	29	6	5983	-1.2225	0.88924	HNRNPR
ENSG00000125945	1	23685941	23695935	22	5	5983	-0.1809	0.57178	ZNF436
ENSG00000249087	1	23695490	23698332	1	1	5983	0.68992	0.24512	C1orf213
ENSG00000204219	1	23707554	23751233	96	17	5983	-0.74506	0.77188	TCEA3
ENSG00000088280	1	23755056	23811061	80	11	5983	-1.0581	0.85499	ASAP3
ENSG00000007968	1	23832922	23857712	32	5	5983	-0.85807	0.80457	E2F2
ENSG00000117318	1	23884409	23886285	4	2	5983	-0.79798	0.78756	ID3
ENSG00000197880	1	23907985	23967058	77	21	5983	1.9469	0.025776	MDS2
ENSG00000142676	1	24018269	24022915	3	1	5983	-1.2695	0.89787	RPL11
ENSG00000011007	1	24069645	24088549	15	6	5983	1.2737	0.10138	TCEB3
ENSG00000057757	1	24104895	24114722	5	2	5983	0.033679	0.48657	PITHD1
ENSG00000011009	1	24117460	24122029	3	1	5983	-0.2622	0.60342	LYPLA2
ENSG00000117308	1	24122089	24127271	1	1	5983	-0.37537	0.64631	GALE
ENSG00000117305	1	24128375	24165110	36	3	5983	0.4145	0.33925	HMGCL
ENSG00000179163	1	24171567	24194784	32	5	5983	0.45607	0.32417	FUCA1
ENSG00000188822	1	24197016	24285549	179	13	5983	-0.65193	0.74278	CNR2
ENSG00000188529	1	24291294	24307417	1	1	5983	-1.9726	0.97573	SRSF10
ENSG00000142661	1	24382525	24438665	142	18	5983	0.073065	0.47088	MYOM3
ENSG00000142677	1	24446261	24469611	53	12	5983	0.063487	0.47469	IL22RA1
ENSG00000185436	1	24480647	24514449	108	17	5983	1.6018	0.054597	IFNLR1
ENSG00000158055	1	24645812	24690972	79	19	5983	0.99573	0.15969	GRHL3
ENSG00000001460	1	24683489	24743424	140	16	5983	1.1954	0.11596	STPG1
ENSG00000001461	1	24742284	24799466	137	14	5983	-0.25903	0.60219	NIPAL3
ENSG00000117602	1	24829387	24867530	65	8	5983	1.1872	0.11757	RCAN3
ENSG00000184454	1	24882602	24935819	157	23	5983	2.1424	0.01608	NCMAP
ENSG00000133226	1	24958207	24999758	21	9	5983	-0.3958	0.65388	SRRM1
ENSG00000169504	1	25071848	25170815	73	8	5983	-1.5515	0.93961	CLIC4
ENSG00000020633	1	25226002	25291612	102	23	5983	0.40743	0.34185	RUNX3
ENSG00000117614	1	25549170	25558993	2	1	5983	-1.0994	0.8642	SYF2
ENSG00000117616	1	25568728	25664704	35	9	5983	-0.45015	0.6737	C1orf63
ENSG00000187010	1	25598884	25656936	13	3	5983	0.25428	0.39964	RHD
ENSG00000183726	1	25664408	25688852	21	4	5983	-0.3555	0.63889	TMEM50A
ENSG00000188672	1	25688740	25756683	61	4	5983	-0.15792	0.56274	RHCE
ENSG00000204178	1	25757388	25826700	92	3	5983	-0.42319	0.66392	TMEM57
ENSG00000157978	1	25870071	25895377	66	9	5983	0.18198	0.4278	LDLRAP1
ENSG00000117643	1	25943959	26112698	228	26	5983	-0.72071	0.76445	MAN1C1
ENSG00000162430	1	26126667	26144713	39	4	5983	-0.43507	0.66825	SEPN1
ENSG00000117640	1	26145131	26159432	32	3	5983	-0.44866	0.67316	MTFR1L
ENSG00000127423	1	26158414	26185903	60	3	5983	-1.0573	0.85481	AUNIP
ENSG00000182749	1	26187701	26197744	5	2	5983	1.3217	0.093134	PAQR7
ENSG00000117632	1	26210672	26233482	19	4	5983	1.4557	0.072741	STMN1
ENSG00000158006	1	26286258	26324648	73	6	5983	1.4169	0.078252	PAFAH2
ENSG00000158008	1	26346375	26362955	23	6	5983	2.0775	0.018879	EXTL1
ENSG00000158014	1	26363743	26372624	14	3	5983	0.23451	0.4073	SLC30A2
ENSG00000158022	1	26377795	26394927	26	5	5983	0.77644	0.21875	TRIM63
ENSG00000175087	1	26437664	26452034	29	2	5983	0.28781	0.38675	PDIK1L
ENSG00000197245	1	26485511	26489119	10	5	5983	-0.60983	0.72901	FAM110D
ENSG00000142684	1	26496362	26498551	9	3	5983	-0.87174	0.80832	ZNF593
ENSG00000142675	1	26503894	26516377	21	6	5983	-1.4754	0.92995	CNKSR1
ENSG00000188782	1	26517052	26529459	54	9	5983	-0.691	0.75522	CATSPER4
ENSG00000130695	1	26560691	26605299	119	11	5983	-1.9647	0.97527	CEP85
ENSG00000142669	1	26605667	26608007	5	2	5983	-1.8461	0.96756	SH3BGRL3
ENSG00000158062	1	26607819	26644854	109	10	5983	-1.6987	0.95532	UBXN11
ENSG00000169442	1	26644448	26647014	10	3	5983	-1.8304	0.96641	CD52
ENSG00000176092	1	26648350	26680621	82	13	5983	-1.1541	0.87577	AIM1L
ENSG00000176083	1	26688125	26701013	34	8	5983	0.26966	0.39371	ZNF683
ENSG00000131914	1	26737269	26756213	26	9	5983	-1.3967	0.91874	LIN28A
ENSG00000117682	1	26758773	26797785	48	12	5983	-0.35216	0.63764	DHDDS
ENSG00000198830	1	26798941	26802463	5	2	5983	0.63997	0.2611	HMGN2
ENSG00000117676	1	26856252	26901521	69	11	5983	-0.17122	0.56798	RPS6KA1
ENSG00000117713	1	27022524	27108595	48	11	5983	1.2429	0.10696	ARID1A
ENSG00000060642	1	27113963	27124889	9	4	5983	1.0097	0.15631	PIGV
ENSG00000204160	1	27153201	27184093	39	6	5983	0.60198	0.27359	ZDHHC18
ENSG00000175793	1	27189633	27190947	1	1	5983	2.0835	0.018605	SFN
ENSG00000142751	1	27202624	27216788	18	4	5983	1.0163	0.15473	GPN2
ENSG00000198746	1	27216979	27226957	12	5	5983	1.7337	0.04149	GPATCH3
ENSG00000090273	1	27226729	27273353	58	9	5983	1.8241	0.034068	NUDC
ENSG00000131910	1	27237980	27240457	5	2	5983	1.3662	0.085933	NR0B2
ENSG00000175707	1	27276053	27286897	11	4	5983	1.6734	0.047121	C1orf172
ENSG00000253368	1	27320198	27327389	6	2	5983	2.4329	0.0074902	TRNP1
ENSG00000158246	1	27331511	27339327	7	2	5983	1.8889	0.029452	FAM46B
ENSG00000090020	1	27425306	27493472	58	6	5983	0.58865	0.27805	SLC9A1
ENSG00000142784	1	27561007	27635110	88	12	5983	-0.81542	0.79258	WDTC1
ENSG00000186501	1	27648651	27662891	27	7	5983	-0.35122	0.63729	TMEM222
ENSG00000142765	1	27668513	27680421	24	7	5983	-0.26595	0.60486	SYTL1
ENSG00000142733	1	27681675	27693383	21	7	5983	0.32735	0.3717	MAP3K6
ENSG00000142748	1	27695603	27701315	7	4	5983	0.4999	0.30857	FCN3
ENSG00000174950	1	27705666	27709870	3	1	5983	-0.96481	0.83268	CD164L2
ENSG00000181773	1	27719148	27722318	1	1	5983	-1.5358	0.9377	GPR3
ENSG00000158195	1	27730730	27816669	99	6	5983	-1.0618	0.85583	WASF2
ENSG00000126705	1	27860546	27930942	56	8	5983	0.87513	0.19075	AHDC1
ENSG00000000938	1	27938575	27961788	25	11	5983	-0.2111	0.5836	FGR
ENSG00000126709	1	27992572	27998729	7	2	5983	1.259	0.10401	IFI6
ENSG00000009780	1	28052490	28089633	13	6	5983	-1.0512	0.85342	FAM76A
ENSG00000117758	1	28099694	28150963	40	4	5983	-0.64098	0.73923	STX12
ENSG00000117751	1	28157289	28178187	18	3	5983	-0.60543	0.72755	PPP1R8
ENSG00000130775	1	28199055	28213196	40	9	5983	-0.12723	0.55062	THEMIS2
ENSG00000117748	1	28218035	28241257	45	4	5983	-0.16398	0.56513	RPA2
ENSG00000130768	1	28261504	28285668	53	9	5983	-0.22067	0.58732	SMPDL3B
ENSG00000158156	1	28285973	28294607	14	5	5983	-1.5348	0.93758	XKR8
ENSG00000158161	1	28296855	28415207	167	16	5983	-0.58023	0.71912	EYA3
ENSG00000169403	1	28473677	28520447	41	10	5983	-0.50259	0.69237	PTAFR
ENSG00000126698	1	28525967	28559536	81	10	5983	-0.88838	0.81283	DNAJC8
ENSG00000130770	1	28562620	28573417	32	4	5983	-0.50354	0.69271	ATPIF1
ENSG00000130766	1	28586038	28609002	38	9	5983	0.38596	0.34976	SESN2
ENSG00000130772	1	28655513	28662476	5	3	5983	-0.46166	0.67784	MED18
ENSG00000204138	1	28696114	28826881	333	10	5983	1.6348	0.051044	PHACTR4
ENSG00000180198	1	28832455	28865812	60	7	5983	1.1682	0.12137	RCC1
ENSG00000180098	1	28879597	28905051	37	6	5983	1.2026	0.11456	TRNAU1AP
ENSG00000120656	1	28915835	28969597	48	7	5983	0.37485	0.35389	TAF12
ENSG00000188060	1	28918712	28921955	4	2	5983	-1.4183	0.92194	RAB42
ENSG00000162419	1	28995244	29045865	57	6	5983	-0.021182	0.50845	GMEB1
ENSG00000198492	1	29063133	29096287	40	6	5983	-0.055568	0.52216	YTHDF2
ENSG00000116329	1	29138654	29190208	132	17	5983	-0.57929	0.7188	OPRD1
ENSG00000159023	1	29213603	29446553	326	19	5983	0.51508	0.30325	EPB41
ENSG00000253304	1	29445940	29450447	9	3	5983	0.42136	0.33675	TMEM200B
ENSG00000116350	1	29474255	29508499	53	12	5983	1.0179	0.15436	SRSF4
ENSG00000116353	1	29519385	29557454	83	14	5983	1.443	0.074508	MECR
ENSG00000060656	1	29563028	29653325	188	29	5983	3.0444	0.0011655	PTPRU
ENSG00000162510	1	31184124	31196434	27	4	5983	1.7589	0.039297	MATN1
ENSG00000162511	1	31205316	31230667	57	18	5983	2.4441	0.0072609	LAPTM5
ENSG00000162512	1	31342314	31381608	56	19	5983	1.1573	0.12358	SDC3
ENSG00000134644	1	31404353	31538838	227	21	5983	1.8105	0.035109	PUM1
ENSG00000084628	1	31652592	31712401	190	15	5983	0.53756	0.29544	NKAIN1
ENSG00000060688	1	31732417	31769662	88	6	5983	-1.2882	0.90116	SNRNP40
ENSG00000121766	1	31769842	31837783	140	9	5983	-1.0099	0.84372	ZCCHC17
ENSG00000121769	1	31838472	31849697	14	5	5983	-0.7449	0.77183	FABP3
ENSG00000168528	1	31882412	31907525	62	7	5983	-0.49274	0.6889	SERINC2
ENSG00000142910	1	32042116	32053288	8	4	5983	0.75551	0.22497	TINAGL1
ENSG00000121764	1	32083287	32098119	25	4	5983	-0.31633	0.62412	HCRTR1
ENSG00000162517	1	32095463	32110497	20	3	5983	-0.58168	0.71961	PEF1
ENSG00000084636	1	32117848	32169920	71	15	5983	-0.34392	0.63455	COL16A1
ENSG00000121753	1	32192718	32230494	26	6	5983	-0.013296	0.5053	BAI2
ENSG00000134668	1	32256023	32281652	35	10	5983	1.2745	0.10124	SPOCD1
ENSG00000184007	1	32372022	32410457	35	8	5983	1.3812	0.083602	PTP4A2
ENSG00000121774	1	32479430	32526451	16	10	5983	1.8948	0.029061	KHDRBS1
ENSG00000121775	1	32537632	32568467	35	5	5983	0.28312	0.38854	TMEM39B
ENSG00000025800	1	32573639	32642169	65	8	5983	0.10162	0.45953	KPNA6
ENSG00000084652	1	32645287	32663886	20	5	5983	-0.61836	0.73183	TXLNA
ENSG00000160050	1	32665987	32670988	3	2	5983	2.3361	0.0097437	CCDC28B
ENSG00000160051	1	32671236	32674288	2	1	5983	0.08209	0.46729	IQCC
ENSG00000222046	1	32674695	32681797	9	4	5983	0.71942	0.23594	DCDC2B
ENSG00000160055	1	32680073	32687972	11	4	5983	-0.14858	0.55906	TMEM234
ENSG00000084623	1	32687529	32697205	13	2	5983	0.55446	0.28963	EIF3I
ENSG00000183615	1	32712834	32714457	1	1	5983	-0.49191	0.68861	FAM167B
ENSG00000182866	1	32716840	32751766	26	11	5983	0.55588	0.28915	LCK
ENSG00000116478	1	32757687	32799236	18	10	5983	1.052	0.1464	HDAC1
ENSG00000162526	1	32817122	32829913	4	2	5983	0.17907	0.42894	TSSK3
ENSG00000225828	1	32826871	32829879	1	1	5983	-0.022343	0.50891	FAM229A
ENSG00000160058	1	32830704	32860332	13	9	5983	-0.47793	0.68365	BSDC1
ENSG00000273274	1	32930670	32962287	21	4	5983	-0.95345	0.82982	ZBTB8B
ENSG00000160062	1	33005028	33071540	138	7	5983	-0.37809	0.64732	ZBTB8A
ENSG00000176261	1	33065773	33116504	111	6	5983	-1.3597	0.91304	ZBTB8OS
ENSG00000162521	1	33116743	33151812	67	3	5983	-1.1934	0.88364	RBBP4
ENSG00000162520	1	33145507	33169197	41	3	5983	-1.0818	0.86033	SYNC
ENSG00000162522	1	33207486	33240571	40	12	5983	-0.81271	0.79181	KIAA1522
ENSG00000134684	1	33240840	33283754	58	8	5983	-0.88533	0.81201	YARS
ENSG00000116497	1	33282368	33324476	46	7	5983	-0.45951	0.67707	S100PBP
ENSG00000160097	1	33327869	33338083	10	3	5983	-0.73539	0.76895	FNDC5
ENSG00000121905	1	33351595	33364042	13	4	5983	-0.19319	0.57659	HPCA
ENSG00000121900	1	33360195	33367039	5	1	5983	0.36759	0.35659	TMEM54
ENSG00000116514	1	33402046	33430286	44	6	5983	-0.59799	0.72508	RNF19B
ENSG00000004455	1	33473585	33546597	94	9	5983	-0.76444	0.7777	AK2
ENSG00000142920	1	33546705	33586131	39	9	5983	-0.048625	0.51939	ADC
ENSG00000116525	1	33611003	33647660	61	4	5983	-0.7474	0.77259	TRIM62
ENSG00000160094	1	33722146	33766320	58	10	5983	-0.74596	0.77215	ZNF362
ENSG00000184389	1	33772367	33786699	25	7	5983	1.4071	0.079704	A3GALT2
ENSG00000134686	1	33789224	33896653	238	22	5983	1.0369	0.14989	PHC2
ENSG00000121903	1	33938246	33962107	44	5	5983	-0.84271	0.8003	ZSCAN20
ENSG00000121904	1	33979609	34631443	1393	152	5983	-0.63287	0.73659	CSMD2
ENSG00000176256	1	34326076	34330392	6	3	5983	-0.22635	0.58953	HMGB4
ENSG00000142698	1	34632484	34684732	142	20	5983	0.0081928	0.49673	C1orf94
ENSG00000163866	1	35178338	35325417	472	65	5983	-0.51107	0.69535	SMIM12
ENSG00000189280	1	35220648	35224113	8	4	5983	-0.6527	0.74302	GJB5
ENSG00000189433	1	35225342	35229325	16	8	5983	-0.69428	0.75625	GJB4
ENSG00000188910	1	35246790	35251970	13	4	5983	-0.052185	0.52081	GJB3
ENSG00000187513	1	35258599	35261348	11	3	5983	-1.2621	0.89655	GJA4
ENSG00000116544	1	35331037	35395186	77	25	5983	1.3374	0.090542	DLGAP3
ENSG00000243749	1	35447136	35450954	6	2	5983	-0.051629	0.52059	ZMYM6NB
ENSG00000163867	1	35449523	35497569	49	2	5983	-0.19151	0.57594	ZMYM6
ENSG00000197056	1	35525387	35581460	51	5	5983	0.10833	0.45687	ZMYM1
ENSG00000116560	1	35641979	35658749	17	1	5983	0.76917	0.2209	SFPQ
ENSG00000146463	1	35734568	35887659	46	5	5983	0.10491	0.45822	ZMYM4
ENSG00000142687	1	35899091	36023551	61	6	5983	-0.26556	0.60471	KIAA0319L
ENSG00000020129	1	36023074	36032875	3	1	5983	-0.21056	0.58338	NCDN
ENSG00000116819	1	36038971	36060929	8	3	5983	-1.1522	0.87537	TFAP2E
ENSG00000126067	1	36067185	36107445	10	4	5983	-0.75394	0.77456	PSMB2
ENSG00000142686	1	36179476	36185073	6	3	5983	-0.058154	0.52319	C1orf216
ENSG00000092853	1	36185819	36235568	28	4	5983	-0.33267	0.63031	CLSPN
ENSG00000134698	1	36273773	36323491	46	9	5983	-0.64468	0.74043	AGO4
ENSG00000092847	1	36335409	36395211	35	5	5983	-1.0972	0.86373	AGO1
ENSG00000126070	1	36396319	36538101	81	8	5983	-1.2064	0.88616	AGO3
ENSG00000092850	1	36549676	36553876	3	1	5983	0.03166	0.48737	TEKT2
ENSG00000116863	1	36554476	36559533	2	1	5983	1.5814	0.056896	ADPRHL2
ENSG00000171812	1	36560837	36590821	48	8	5983	-0.83631	0.79851	COL8A2
ENSG00000054116	1	36602173	36615098	15	2	5983	-1.0882	0.86176	TRAPPC3
ENSG00000116871	1	36621180	36646450	24	6	5983	-1.1672	0.87844	MAP7D1
ENSG00000054118	1	36690017	36770958	76	7	5983	-1.0881	0.86173	THRAP3
ENSG00000214193	1	36771988	36790484	16	4	5983	-0.48213	0.68514	SH3D21
ENSG00000142694	1	36787632	36789755	2	1	5983	-1.0534	0.85392	EVA1B
ENSG00000196182	1	36805225	36851497	45	6	5983	-1.1693	0.87885	STK40
ENSG00000181817	1	36856839	36863493	27	3	5983	-1.001	0.84159	LSM10
ENSG00000116885	1	36881428	36916086	124	6	5983	-1.4866	0.93144	OSCP1
ENSG00000116898	1	36921319	36930038	30	5	5983	-0.80942	0.79086	MRPS15
ENSG00000119535	1	36931644	36948879	23	9	5983	-0.0010786	0.50043	CSF3R
ENSG00000163873	1	37261128	37499730	388	48	5983	-0.29607	0.61641	GRIK3
ENSG00000163874	1	37940153	37949980	11	5	5983	0.56199	0.28706	ZC3H12A
ENSG00000163875	1	37958176	37980375	65	12	5983	1.5261	0.063491	MEAF6
ENSG00000163877	1	38000050	38019903	42	9	5983	1.6177	0.052868	SNIP1
ENSG00000163879	1	38022520	38032458	28	7	5983	1.4538	0.072997	DNALI1
ENSG00000134697	1	38032417	38061536	56	10	5983	1.6717	0.047287	GNL2
ENSG00000169218	1	38076951	38100595	51	10	5983	0.30866	0.37879	RSPO1
ENSG00000116922	1	38147242	38157914	29	4	5983	-0.41402	0.66057	C1orf109
ENSG00000134690	1	38158090	38175391	37	7	5983	-0.52422	0.69994	CDCA8
ENSG00000183317	1	38179552	38230805	152	19	5983	-0.18991	0.57531	EPHA10
ENSG00000185090	1	38259474	38266809	5	3	5983	-2.4285	0.99242	MANEAL
ENSG00000196449	1	38268616	38273857	6	2	5983	-0.99877	0.84105	YRDC
ENSG00000197982	1	38272651	38275126	1	1	5983	-1.0502	0.85318	C1orf122
ENSG00000188786	1	38275239	38325292	66	12	5983	-1.3773	0.9158	MTF1
ENSG00000204084	1	38326369	38412729	147	17	5983	-1.2451	0.89345	INPP5B
ENSG00000183431	1	38422647	38456593	76	10	5983	-1.1573	0.87642	SF3A3
ENSG00000183386	1	38462442	38471278	10	6	5983	-0.0075863	0.50303	FHL3
ENSG00000183520	1	38474930	38490496	23	9	5983	0.4682	0.31982	UTP11L
ENSG00000116954	1	39303870	39325495	44	11	5983	1.1825	0.11851	RRAGC
ENSG00000214114	1	39328636	39347289	34	7	5983	1.2379	0.10788	MYCBP
ENSG00000131233	1	39330175	39347289	33	7	5983	1.1436	0.12639	GJA9
ENSG00000158315	1	39351479	39407471	155	24	5983	2.0058	0.022438	RHBDL2
ENSG00000174574	1	39456895	39471731	43	6	5983	-0.063856	0.52546	AKIRIN1
ENSG00000168653	1	39491990	39500308	13	6	5983	-0.25741	0.60157	NDUFS5
ENSG00000127603	1	39546988	39952849	627	28	5983	-0.61576	0.73097	MACF1
ENSG00000255103	1	39876151	39882154	9	4	5983	-1.0486	0.85281	KIAA0754
ENSG00000183682	1	39957318	39991607	50	13	5983	0.47641	0.31689	BMP8A
ENSG00000090621	1	40026488	40042462	25	8	5983	-0.34561	0.63518	PABPC4
ENSG00000163909	1	40089825	40105617	33	13	5983	-1.2921	0.90184	HEYL
ENSG00000116981	1	40124793	40137710	14	5	5983	-0.36428	0.64218	NT5C1A
ENSG00000116983	1	40144320	40157361	64	12	5983	-1.9843	0.97639	HPCAL4
ENSG00000084072	1	40157854	40229586	157	31	5983	0.56236	0.28694	PPIE
ENSG00000116985	1	40222854	40254533	68	13	5983	-0.94578	0.82787	BMP8B
ENSG00000043514	1	40306723	40349183	92	12	5983	1.2067	0.11377	TRIT1
ENSG00000116990	1	40361098	40367928	10	6	5983	2.3343	0.0097887	MYCL
ENSG00000168389	1	40420802	40435638	10	4	5983	-0.65345	0.74327	MFSD2A
ENSG00000131236	1	40505905	40538321	103	8	5983	-0.63712	0.73798	CAP1
ENSG00000131238	1	40538379	40563375	70	9	5983	-1.0933	0.86288	PPT1
ENSG00000117000	1	40627045	40706593	81	15	5983	1.4964	0.067271	RLF
ENSG00000188800	1	40711619	40717363	6	4	5983	1.3704	0.085274	TMCO2
ENSG00000084073	1	40723779	40759856	28	8	5983	1.0203	0.15379	ZMPSTE24
ENSG00000049089	1	40766159	40783488	37	8	5983	0.34163	0.36632	COL9A2
ENSG00000084070	1	40810522	40888998	140	26	5983	0.94457	0.17244	SMAP2
ENSG00000187801	1	40915774	40929390	40	14	5983	-0.42633	0.66507	ZFP69B
ENSG00000187815	1	40942887	40962015	41	8	5983	0.39366	0.34692	ZFP69
ENSG00000164002	1	40974413	40982228	23	7	5983	0.19177	0.42396	EXO5
ENSG00000117010	1	40997233	41013841	48	7	5983	1.0538	0.14598	ZNF684
ENSG00000117016	1	41086351	41131329	97	16	5983	0.43521	0.3317	RIMS3
ENSG00000066136	1	41157320	41237275	154	13	5983	-0.058035	0.52314	NFYC
ENSG00000117013	1	41249684	41306124	154	37	5983	1.0178	0.15438	KCNQ4
ENSG00000179862	1	41326729	41328018	7	3	5983	-0.49857	0.69096	CITED4
ENSG00000171793	1	41445007	41478235	78	16	5983	1.4141	0.07866	CTPS1
ENSG00000171790	1	41481269	41488909	25	8	5983	2.3168	0.010257	SLFNL1
ENSG00000010803	1	41492872	41707826	454	24	5983	1.6176	0.052873	SCMH1
ENSG00000204060	1	41827594	41849262	46	11	5983	-0.29613	0.61643	FOXO6
ENSG00000127129	1	41944446	41950344	15	5	5983	-0.38511	0.64992	EDN2
ENSG00000127124	1	41972036	42501596	948	66	5983	-1.0089	0.84348	HIVEP3
ENSG00000044012	1	42619092	42621495	5	3	5983	2.1699	0.015007	GUCA2B
ENSG00000197273	1	42628362	42630389	1	1	5983	-0.69818	0.75747	GUCA2A
ENSG00000198815	1	42642210	42801548	223	13	5983	-0.03237	0.51291	FOXJ3
ENSG00000177181	1	42846466	42888249	100	8	5983	-0.38874	0.65127	RIMKLA
ENSG00000066185	1	42896000	42921938	73	8	5983	0.64654	0.25896	ZMYND12
ENSG00000127125	1	42921788	42939056	31	4	5983	0.55058	0.29096	PPCS
ENSG00000186409	1	42929001	43120335	512	18	5983	0.026545	0.48941	CCDC30
ENSG00000171960	1	43124096	43142429	29	8	5983	0.33124	0.37023	PPIH
ENSG00000065978	1	43148098	43168020	23	8	5983	-0.19758	0.57831	YBX1
ENSG00000164007	1	43198764	43205925	17	6	5983	0.49271	0.31111	CLDN19
ENSG00000117385	1	43212006	43232755	32	8	5983	0.23974	0.40527	LEPRE1
ENSG00000164008	1	43232940	43263968	38	8	5983	-0.29422	0.61571	C1orf50
ENSG00000177868	1	43272723	43282954	18	5	5983	-1.2037	0.88566	CCDC23
ENSG00000164010	1	43282795	43310660	32	9	5983	-0.67883	0.75138	ERMAP
ENSG00000164011	1	43312280	43318148	2	1	5983	0.84025	0.20039	ZNF691
ENSG00000117394	1	43391052	43424530	86	12	5983	0.58952	0.27776	SLC2A1
ENSG00000186973	1	43610824	43622067	39	7	5983	-0.34967	0.63671	FAM183A
ENSG00000117395	1	43629846	43736607	315	28	5983	0.62607	0.26563	EBNA1BP2
ENSG00000243710	1	43637820	43720029	251	26	5983	1.1687	0.12126	WDR65
ENSG00000179178	1	43735665	43739673	8	5	5983	-0.098406	0.5392	TMEM125
ENSG00000253313	1	43747554	43751288	5	2	5983	-0.39686	0.65427	C1orf210
ENSG00000066056	1	43766664	43788779	20	3	5983	0.54256	0.29372	TIE1
ENSG00000117400	1	43803478	43818443	11	2	5983	0.36031	0.35931	MPL
ENSG00000117399	1	43824626	43828874	3	2	5983	-0.31545	0.62379	CDC20
ENSG00000066322	1	43829068	43833696	4	2	5983	-0.46151	0.67778	ELOVL1
ENSG00000159479	1	43849588	43855479	4	2	5983	-0.64526	0.74062	MED8
ENSG00000198198	1	43855553	43918321	74	8	5983	-0.69709	0.75713	SZT2
ENSG00000178922	1	43916824	43919660	3	2	5983	-0.39725	0.65441	HYI
ENSG00000142949	1	43990858	44089343	196	16	5983	0.91263	0.18072	PTPRF
ENSG00000066135	1	44115829	44171186	67	11	5983	1.3893	0.082368	KDM4A
ENSG00000126091	1	44171495	44396831	422	24	5983	2.4932	0.0063305	ST3GAL3
ENSG00000117407	1	44398992	44402913	6	2	5983	1.8296	0.033654	ARTN
ENSG00000117408	1	44412611	44433694	24	4	5983	2.0025	0.022613	IPO13
ENSG00000132768	1	44435672	44439041	2	1	5983	1.1001	0.13565	DPH2
ENSG00000117410	1	44440159	44443967	7	3	5983	1.6235	0.052244	ATP6V0B
ENSG00000117411	1	44444615	44456840	14	4	5983	1.3524	0.088121	B4GALT2
ENSG00000159214	1	44457031	44462200	8	3	5983	1.1054	0.1345	CCDC24
ENSG00000196517	1	44457172	44497139	56	13	5983	-0.070461	0.52809	SLC6A9
ENSG00000171872	1	44584522	44600812	32	8	5983	-0.38211	0.64881	KLF17
ENSG00000178028	1	44679127	44686353	10	4	5983	-0.91583	0.82012	DMAP1
ENSG00000117419	1	44686742	44820932	183	20	5983	-1.0465	0.85233	ERI3
ENSG00000187147	1	44870866	45117396	535	67	5983	-0.32022	0.6256	RNF220
ENSG00000126106	1	45100910	45140227	70	6	5983	0.97737	0.16419	TMEM53
ENSG00000198520	1	45140364	45191263	52	16	5983	0.83229	0.20262	C1orf228
ENSG00000142945	1	45205490	45233439	47	9	5983	0.38991	0.3483	KIF2C
ENSG00000142937	1	45240923	45244451	3	2	5983	0.80783	0.20959	RPS8
ENSG00000142959	1	45249257	45253377	2	1	5983	0.18454	0.42679	BEST4
ENSG00000173846	1	45265897	45271662	9	3	5983	0.42475	0.33551	PLK3
ENSG00000188396	1	45271585	45272957	2	1	5983	0.57504	0.28263	TCTEX1D4
ENSG00000222009	1	45274154	45281257	9	3	5983	1.1503	0.12501	BTBD19
ENSG00000117425	1	45285516	45308735	36	7	5983	0.68914	0.24537	PTCH2
ENSG00000070785	1	45316450	45452282	300	12	5983	-0.0093182	0.50372	EIF2B3
ENSG00000126107	1	45468212	45477001	11	2	5983	-0.64103	0.73925	HECTD3
ENSG00000126088	1	45477819	45481247	5	2	5983	-1.0182	0.84571	UROD
ENSG00000162415	1	45482071	45771881	418	22	5983	-0.70223	0.75873	ZSWIM5
ENSG00000132781	1	45794835	45806142	10	4	5983	0.14102	0.44393	MUTYH
ENSG00000132773	1	45805342	45809647	3	2	5983	-0.024629	0.50982	TOE1
ENSG00000070759	1	45809555	45956872	183	15	5983	0.29749	0.38305	TESK2
ENSG00000236624	1	45959538	45965751	7	3	5983	1.1153	0.13236	CCDC163P
ENSG00000132763	1	45965725	45976739	15	4	5983	1.3559	0.087569	MMACHC
ENSG00000117450	1	45976708	45988719	31	4	5983	1.2515	0.10538	PRDX1
ENSG00000117448	1	46016215	46035721	27	5	5983	0.15191	0.43963	AKR1A1
ENSG00000132780	1	46049518	46084566	36	5	5983	0.33599	0.36844	NASP
ENSG00000159588	1	46085716	46089729	8	1	5983	0.33637	0.3683	CCDC17
ENSG00000159592	1	46092976	46153785	102	5	5983	0.71903	0.23606	GPBP1L1
ENSG00000159596	1	46152886	46160115	10	1	5983	0.35013	0.36312	TMEM69
ENSG00000197429	1	46159996	46216322	86	4	5983	0.55309	0.2901	IPP
ENSG00000086015	1	46252659	46501796	426	13	5983	1.1776	0.11947	MAST2
ENSG00000117461	1	46505812	46642160	197	14	5983	1.1322	0.12878	PIK3R3
ENSG00000117472	1	46640745	46651630	9	3	5983	0.76588	0.22187	TSPAN1
ENSG00000085998	1	46654354	46685977	38	8	5983	0.2789	0.39016	POMGNT1
ENSG00000171357	1	46669006	46686933	22	9	5983	-0.26009	0.6026	LURAP1
ENSG00000085999	1	46713360	46744145	26	8	5983	0.43137	0.3331	RAD54L
ENSG00000132128	1	46726868	46769280	27	8	5983	0.30161	0.38148	LRRC41
ENSG00000173660	1	46769303	46782448	18	6	5983	-0.12077	0.54806	UQCRH
ENSG00000117481	1	46805849	46830824	145	3	5983	-0.24579	0.59708	NSUN4
ENSG00000117480	1	46859937	46879520	22	5	5983	-0.2232	0.58831	FAAH
ENSG00000197587	1	46972668	46979898	18	5	5983	-0.13868	0.55515	DMBX1
ENSG00000162456	1	47011316	47017199	13	4	5983	1.0823	0.13956	KNCN
ENSG00000079277	1	47023090	47082515	94	10	5983	0.096238	0.46167	MKNK1
ENSG00000142961	1	47073387	47082563	13	2	5983	-0.37805	0.6473	MOB3C
ENSG00000123472	1	47098409	47139539	64	4	5983	-0.984	0.83744	ATPAF1
ENSG00000159658	1	47124366	47184824	93	6	5983	-0.92055	0.82136	EFCAB14
ENSG00000186118	1	47134527	47139266	4	2	5983	-0.68516	0.75338	TEX38
ENSG00000142973	1	47223510	47285085	94	20	5983	2.7627	0.0028664	CYP4B1
ENSG00000187048	1	47394849	47407156	23	3	5983	1.5477	0.060852	CYP4A11
ENSG00000186377	1	47427036	47516423	129	14	5983	1.849	0.032228	CYP4X1
ENSG00000186160	1	47533160	47583991	93	4	5983	1.2094	0.11326	CYP4Z1
ENSG00000162365	1	47603107	47615413	39	5	5983	0.84044	0.20033	CYP4A22
ENSG00000162366	1	47649265	47656716	11	6	5983	1.4897	0.068152	PDZK1IP1
ENSG00000162367	1	47681962	47697892	28	6	5983	-0.69802	0.75742	TAL1
ENSG00000123473	1	47715811	47779819	130	9	5983	-0.39784	0.65463	STIL
ENSG00000162368	1	47799469	47844511	95	9	5983	-0.57291	0.71665	CMPK1
ENSG00000186790	1	47881744	47883723	2	1	5983	-1.3806	0.9163	FOXE3
ENSG00000186564	1	47901689	47906363	7	3	5983	0.41306	0.33978	FOXD2
ENSG00000269113	1	48226200	48462567	499	31	5983	1.1565	0.12374	TRABD2B
ENSG00000117834	1	48688357	48714316	33	9	5983	-0.26359	0.60395	SLC5A9
ENSG00000132122	1	48761044	48937845	239	31	5983	-0.34047	0.63325	SPATA6
ENSG00000186094	1	48998527	50489585	1463	56	5983	-0.62085	0.73265	AGBL4
ENSG00000162373	1	49193195	49242641	66	13	5983	0.12446	0.45047	BEND5
ENSG00000162374	1	50513686	50669458	141	23	5983	-0.53395	0.70331	ELAVL4
ENSG00000142700	1	50883222	50889172	2	1	5983	0.21306	0.41564	DMRTA2
ENSG00000185104	1	50905150	51425935	541	18	5983	-0.53086	0.70224	FAF1
ENSG00000123080	1	51426417	51440305	12	4	5983	0.22603	0.41059	CDKN2C
ENSG00000204006	1	51567906	51613752	45	6	5983	-0.19837	0.57862	C1orf185
ENSG00000123091	1	51701943	51739127	22	3	5983	0.045133	0.482	RNF11
ENSG00000085831	1	51752930	51810788	74	19	5983	0.099538	0.46036	TTC39A
ENSG00000085832	1	51819935	51985000	441	20	5983	-0.21704	0.58591	EPS15
ENSG00000117859	1	52042851	52254889	227	23	5983	0.24497	0.40324	OSBPL9
ENSG00000078618	1	52254863	52344477	128	20	5983	-1.1161	0.86781	NRD1
ENSG00000169213	1	52373628	52456436	134	17	5983	-1.1442	0.87373	RAB3B
ENSG00000117862	1	52485803	52521843	42	6	5983	-1.0311	0.84876	TXNDC12
ENSG00000198841	1	52497775	52499488	3	1	5983	-0.64456	0.74039	KTI12
ENSG00000134717	1	52521797	52556388	36	6	5983	0.025637	0.48977	BTF3L4
ENSG00000157077	1	52608046	52812358	167	12	5983	0.96144	0.16817	ZFYVE9
ENSG00000154222	1	52811395	52831865	18	6	5983	1.6651	0.047951	CC2D1B
ENSG00000085840	1	52838501	52870131	23	6	5983	0.94406	0.17257	ORC1
ENSG00000134748	1	52870236	52886511	6	2	5983	-0.23445	0.59268	PRPF38A
ENSG00000134744	1	52873954	53019159	153	13	5983	0.18674	0.42593	ZCCHC11
ENSG00000116157	1	53068044	53074723	18	5	5983	-0.39268	0.65272	GPX7
ENSG00000182183	1	53099016	53135355	64	16	5983	0.53928	0.29485	FAM159A
ENSG00000162377	1	53152508	53164038	19	4	5983	-0.93897	0.82613	COA7
ENSG00000162378	1	53192126	53293014	223	15	5983	-0.32141	0.62605	ZYG11B
ENSG00000203995	1	53308183	53360670	97	8	5983	-0.82965	0.79663	ZYG11A
ENSG00000121310	1	53361656	53392884	32	8	5983	-0.2885	0.61352	ECHDC2
ENSG00000116171	1	53392901	53517375	381	16	5983	-0.60172	0.72632	SCP2
ENSG00000174348	1	53527854	53551174	93	12	5983	-1.3676	0.91427	PODN
ENSG00000162383	1	53552855	53608289	246	32	5983	-1.3	0.90319	SLC1A7
ENSG00000157184	1	53662101	53679869	25	7	5983	0.35046	0.363	CPT2
ENSG00000162384	1	53679771	53686289	9	3	5983	-1.2907	0.9016	C1orf123
ENSG00000162385	1	53692564	53704282	22	7	5983	-1.1672	0.87843	MAGOH
ENSG00000157193	1	53711217	53793742	151	26	5983	-0.38721	0.6507	LRP8
ENSG00000143006	1	53925072	53933161	22	5	5983	0.73474	0.23125	DMRTB1
ENSG00000174332	1	53971910	54199877	456	38	5983	-0.65426	0.74353	GLIS1
ENSG00000058804	1	54231133	54304533	66	7	5983	-0.64242	0.7397	NDC1
ENSG00000058799	1	54317392	54356407	115	11	5983	1.5177	0.064542	YIPF1
ENSG00000211452	1	54356912	54376759	65	8	5983	1.5021	0.066541	DIO1
ENSG00000081870	1	54382247	54411602	47	5	5983	-0.64305	0.7399	HSPB11
ENSG00000116212	1	54411750	54433841	25	7	5983	-1.0941	0.86304	LRRC42
ENSG00000203985	1	54474412	54483856	23	5	5983	-1.1024	0.86486	LDLRAD1
ENSG00000116209	1	54497347	54519177	26	6	5983	0.032428	0.48707	TMEM59
ENSG00000116205	1	54519260	54578192	93	10	5983	0.17974	0.42868	TCEANC2
ENSG00000157211	1	54598747	54619443	58	12	5983	0.28973	0.38601	CDCP2
ENSG00000215883	1	54638009	54665709	34	11	5983	-0.39204	0.65249	CYB5RL
ENSG00000116221	1	54649714	54691137	75	18	5983	-1.1616	0.8773	MRPL37
ENSG00000157216	1	54691105	54879152	396	66	5983	0.27609	0.39124	SSBP3
ENSG00000198711	1	54703710	54704736	5	3	5983	0.20714	0.41795	SSBP3-AS1
ENSG00000162390	1	55007930	55104865	334	34	5983	-0.27922	0.60996	ACOT11
ENSG00000162391	1	55074855	55089229	39	12	5983	-0.62981	0.73559	FAM151A
ENSG00000271723	1	55107459	55207981	315	31	5983	-0.33963	0.63293	MROH7-TTC4
ENSG00000184313	1	55107463	55175939	171	30	5983	-0.59762	0.72495	MROH7
ENSG00000243725	1	55181495	55208330	131	4	5983	0.30134	0.38158	TTC4
ENSG00000162396	1	55222571	55230187	20	6	5983	0.032219	0.48715	PARS2
ENSG00000006555	1	55245385	55266940	61	12	5983	1.0761	0.14093	TTC22
ENSG00000162398	1	55271736	55307925	128	10	5983	-0.26432	0.60423	C1orf177
ENSG00000116133	1	55315306	55352891	117	15	5983	-0.12431	0.54946	DHCR24
ENSG00000143001	1	55446465	55457966	33	3	5983	-1.239	0.89233	TMEM61
ENSG00000162399	1	55464606	55476556	27	6	5983	-1.0042	0.84236	BSND
ENSG00000169174	1	55505221	55530525	91	20	5983	-0.23555	0.59311	PCSK9
ENSG00000162402	1	55532032	55680786	198	16	5983	0.19076	0.42436	USP24
ENSG00000162407	1	56960419	57110974	408	43	5983	-1.0724	0.85822	PPAP2B
ENSG00000162409	1	57110995	57181008	227	18	5983	-0.8762	0.80954	PRKAA2
ENSG00000187889	1	57184477	57285369	293	44	5983	0.5351	0.29629	C1orf168
ENSG00000157131	1	57320479	57383894	176	25	5983	-0.62882	0.73526	C8A
ENSG00000021852	1	57394883	57431813	99	20	5983	-0.025223	0.51006	C8B
ENSG00000173406	1	57460451	59012406	3755	259	5983	1.5183	0.064471	DAB1
ENSG00000162600	1	58881056	59012474	393	39	5983	2.1877	0.014344	OMA1
ENSG00000184292	1	59041099	59043166	7	3	5983	2.2859	0.01113	TACSTD2
ENSG00000162601	1	59120411	59165764	144	10	5983	-0.40116	0.65585	MYSM1
ENSG00000177606	1	59246465	59249785	1	1	5983	1.1036	0.13488	JUN
ENSG00000172456	1	59762310	60233347	806	73	5983	0.91886	0.17908	FGGY
ENSG00000134709	1	60280458	60342050	116	16	5983	0.75037	0.22652	HOOK1
ENSG00000134716	1	60358980	60392462	51	9	5983	0.38561	0.34989	CYP2J2
ENSG00000162598	1	60452941	60539442	144	28	5983	-0.77932	0.7821	C1orf87
ENSG00000162599	1	61330931	61928465	1137	144	5983	0.17973	0.42868	NFIA
ENSG00000162604	1	62146718	62191095	77	9	5983	-0.94454	0.82755	TM2D1
ENSG00000132849	1	62208149	62629592	1068	94	5983	0.66507	0.253	INADL
ENSG00000240563	1	62660503	62678000	88	15	5983	0.67911	0.24854	L1TD1
ENSG00000132854	1	62702651	62785085	263	22	5983	-1.1331	0.87142	KANK4
ENSG00000162607	1	62901968	62917475	27	3	5983	0.13924	0.44463	USP1
ENSG00000116641	1	62920399	63153969	232	8	5983	0.18972	0.42476	DOCK7
ENSG00000125703	1	63249806	63331184	150	10	5983	1.6696	0.047495	ATG4C
ENSG00000187140	1	63788730	63790797	2	1	5983	-0.55594	0.71087	FOXD3
ENSG00000088035	1	63833261	63904233	134	16	5983	-0.53599	0.70402	ALG6
ENSG00000142856	1	63906441	64059392	314	15	5983	-0.40507	0.65729	ITGB3BP
ENSG00000203965	1	63989043	64038364	106	12	5983	-0.32123	0.62598	EFCAB7
ENSG00000116652	1	64014588	64015405	2	1	5983	-0.1403	0.55579	DLEU2L
ENSG00000079739	1	64058947	64125916	171	32	5983	-0.097102	0.53868	PGM1
ENSG00000185483	1	64239693	64647181	815	71	5983	0.33217	0.36988	ROR1
ENSG00000177414	1	64669310	64733051	127	13	5983	-0.78637	0.78418	UBE2U
ENSG00000158966	1	64936428	65158741	363	56	5983	-0.46448	0.67885	CACHD1
ENSG00000162437	1	65210778	65298915	149	19	5983	0.93926	0.1738	RAVER2
ENSG00000162434	1	65298912	65432187	296	25	5983	0.43017	0.33354	JAK1
ENSG00000162433	1	65613232	65697828	168	18	5983	-0.78459	0.78365	AK4
ENSG00000116675	1	65713902	65881552	367	27	5983	-0.21346	0.58452	DNAJC6
ENSG00000116678	1	65886248	66107242	474	25	5983	1.3797	0.08384	LEPR
ENSG00000213625	1	65886270	65901690	38	11	5983	1.9407	0.026144	LEPROT
ENSG00000184588	1	66258197	66840259	1118	76	5983	0.93268	0.17549	PDE4B
ENSG00000118473	1	66999066	67213982	616	23	5983	-1.6634	0.95188	SGIP1
ENSG00000152760	1	67218142	67244470	66	9	5983	-0.96037	0.83156	TCTEX1D1
ENSG00000172410	1	67263424	67266939	7	2	5983	-0.47873	0.68393	INSL5
ENSG00000152763	1	67278568	67390570	198	28	5983	0.84836	0.19812	WDR78
ENSG00000198160	1	67390578	67454302	115	11	5983	0.50092	0.30821	MIER1
ENSG00000116704	1	67465015	67519782	134	13	5983	0.33088	0.37037	SLC35D1
ENSG00000203963	1	67557848	67697536	348	31	5983	0.33961	0.36707	C1orf141
ENSG00000162594	1	67632083	67725662	196	28	5983	1.045	0.14801	IL23R
ENSG00000081985	1	67773047	67862583	210	20	5983	-0.33075	0.62958	IL12RB2
ENSG00000142864	1	67873493	67896098	24	7	5983	0.026495	0.48943	SERBP1
ENSG00000116717	1	68150744	68154021	7	2	5983	2.3179	0.010228	GADD45A
ENSG00000172380	1	68167149	68299150	241	29	5983	0.81587	0.20729	GNG12
ENSG00000162595	1	68511645	68517314	9	3	5983	-0.27596	0.60871	DIRAS3
ENSG00000116729	1	68564142	68698803	386	63	5983	1.9233	0.027219	WLS
ENSG00000116745	1	68894505	68915642	46	10	5983	-1.1287	0.87049	RPE65
ENSG00000024526	1	68939835	68962904	55	7	5983	0.35355	0.36184	DEPDC1
ENSG00000033122	1	70034081	70617628	1363	67	5983	1.0893	0.13801	LRRC7
ENSG00000066557	1	70610488	70671303	77	10	5983	0.054226	0.47838	LRRC40
ENSG00000116754	1	70671365	70718735	45	6	5983	0.4752	0.31732	SRSF11
ENSG00000118454	1	70726271	70820417	115	19	5983	-0.64152	0.73941	ANKRD13C
ENSG00000197568	1	70820488	70851022	51	8	5983	-0.022887	0.50913	HHLA3
ENSG00000116761	1	70876901	70905534	57	14	5983	0.90497	0.18274	CTH
ENSG00000050628	1	71318036	71513491	466	46	5983	0.63856	0.26155	PTGER3
ENSG00000132485	1	71528974	71546980	29	8	5983	0.2031	0.41953	ZRANB2
ENSG00000172260	1	71861623	72748417	1468	81	5983	-1.0119	0.84421	NEGR1
ENSG00000162620	1	74491699	74663871	228	15	5983	-0.25416	0.60031	LRRIQ3
ENSG00000254685	1	74663896	74699770	67	5	5983	0.18899	0.42505	FPGT
ENSG00000259030	1	74663919	75009666	501	47	5983	-0.17431	0.56919	FPGT-TNNI3K
ENSG00000116783	1	74663947	75010112	501	47	5983	-0.17431	0.56919	TNNI3K
ENSG00000162621	1	74935562	74978298	24	4	5983	-1.0613	0.85573	LRRC53
ENSG00000178965	1	75033795	75139422	122	15	5983	0.96467	0.16735	C1orf173
ENSG00000116791	1	75171170	75199092	57	13	5983	1.0849	0.13898	CRYZ
ENSG00000162623	1	75198836	75232362	84	12	5983	1.5267	0.063415	TYW3
ENSG00000162624	1	75594119	75627218	48	9	5983	0.31374	0.37686	LHX8
ENSG00000137968	1	75667816	76076801	775	32	5983	1.2025	0.11458	SLC44A5
ENSG00000117054	1	76190036	76253260	210	18	5983	-1.6374	0.94923	ACADM
ENSG00000137955	1	76251879	76260764	18	7	5983	-0.91474	0.81984	RABGGTB
ENSG00000057468	1	76262567	76378923	370	22	5983	-1.3036	0.90382	MSH4
ENSG00000154007	1	76384558	76398116	44	10	5983	-1.4784	0.93035	ASB17
ENSG00000184005	1	76540404	77100286	1366	130	5983	-1.2424	0.89295	ST6GALNAC3
ENSG00000117069	1	77333126	77531396	389	33	5983	0.11286	0.45507	ST6GALNAC5
ENSG00000142892	1	77554675	77685115	297	18	5983	0.43785	0.33075	PIGK
ENSG00000154027	1	77747736	78025651	779	64	5983	0.52088	0.30123	AK5
ENSG00000036549	1	78028101	78149104	158	17	5983	0.67764	0.249	ZZZ3
ENSG00000077254	1	78161672	78225537	82	16	5983	-0.10705	0.54262	USP33
ENSG00000180488	1	78245309	78344106	137	24	5983	0.08085	0.46778	FAM73A
ENSG00000162614	1	78354198	78409580	77	15	5983	0.18224	0.4277	NEXN
ENSG00000162613	1	78409740	78444794	50	10	5983	-0.46903	0.68048	FUBP1
ENSG00000162616	1	78444859	78483648	70	16	5983	-0.00093215	0.50037	DNAJB4
ENSG00000137960	1	78445226	78604133	304	31	5983	-0.65613	0.74413	GIPC2
ENSG00000122420	1	78769568	79005434	525	41	5983	1.5007	0.06672	PTGFR
ENSG00000137959	1	79085607	79111830	33	7	5983	0.24259	0.40416	IFI44L
ENSG00000137965	1	79115481	79129763	20	5	5983	1.0855	0.13885	IFI44
ENSG00000162618	1	79355449	79472403	416	25	5983	-0.89117	0.81358	ELTD1
ENSG00000117114	1	81771845	82458120	1832	159	5983	-0.237	0.59367	LPHN2
ENSG00000137941	1	84330711	84464833	320	13	5983	1.1982	0.11541	TTLL7
ENSG00000142875	1	84543745	84704181	186	18	5983	-0.52887	0.70155	PRKACB
ENSG00000203943	1	84764049	84855640	138	18	5983	0.63133	0.26391	SAMD13
ENSG00000137976	1	84864215	84880701	59	8	5983	1.9188	0.027502	DNASE2B
ENSG00000117133	1	84944942	84963473	65	14	5983	-0.3513	0.63732	RPF1
ENSG00000174021	1	84964008	84972248	22	7	5983	0.036085	0.48561	GNG5
ENSG00000117151	1	85015289	85040163	57	10	5983	-0.94387	0.82738	CTBS
ENSG00000180869	1	85093913	85100703	11	4	5983	-1.3426	0.9103	C1orf180
ENSG00000117155	1	85109390	85156486	106	14	5983	-1.0514	0.85345	SSX2IP
ENSG00000171517	1	85277285	85358896	198	44	5983	0.61745	0.26847	LPAR3
ENSG00000153898	1	85391268	85462796	215	17	5983	1.1518	0.12469	MCOLN2
ENSG00000162643	1	85464830	85598821	313	31	5983	0.82414	0.20493	WDR63
ENSG00000055732	1	85483765	85514182	56	12	5983	0.82062	0.20593	MCOLN3
ENSG00000097096	1	85622556	85666729	100	11	5983	0.29296	0.38478	SYDE2
ENSG00000162642	1	85715639	85725355	20	7	5983	-0.058376	0.52328	C1orf52
ENSG00000142867	1	85731931	85742773	33	11	5983	1.1966	0.11574	BCL10
ENSG00000153904	1	85784164	86043933	598	53	5983	1.4334	0.075871	DDAH1
ENSG00000142871	1	86046444	86049645	5	3	5983	1.6645	0.04801	CYR61
ENSG00000117174	1	86115106	86174116	97	17	5983	0.16562	0.43423	ZNHIT6
ENSG00000171502	1	86194916	86622626	1213	57	5983	-0.24635	0.59729	COL24A1
ENSG00000122417	1	86814344	86862023	94	8	5983	-0.70999	0.76114	ODF2L
ENSG00000137975	1	86889769	86922241	144	18	5983	0.11024	0.45611	CLCA2
ENSG00000016490	1	86934051	86965972	96	23	5983	-1.6321	0.94867	CLCA1
ENSG00000016602	1	87012761	87046437	68	13	5983	0.9395	0.17374	CLCA4
ENSG00000097033	1	87170259	87213867	71	11	5983	0.050204	0.47998	SH3GLB1
ENSG00000183291	1	87328132	87380107	114	8	5983	0.21773	0.41382	2015-09-01
ENSG00000153936	1	87380331	87602334	390	16	5983	-0.24797	0.59792	HS2ST1
ENSG00000143013	1	87794151	87814606	35	11	5983	1.7508	0.039988	LMO4
ENSG00000065243	1	89149905	89301938	305	8	5983	0.85151	0.19724	PKN2
ENSG00000137947	1	89318615	89357627	97	8	5983	1.1427	0.12658	GTF2B
ENSG00000137944	1	89401456	89458636	85	7	5983	-0.0028255	0.50113	CCBL2
ENSG00000213516	1	89445139	89458643	11	5	5983	0.63389	0.26308	RBMXL1
ENSG00000117226	1	89472349	89488577	21	6	5983	-0.40519	0.65733	GBP3
ENSG00000117228	1	89518002	89531043	39	8	5983	1.0387	0.14948	GBP1
ENSG00000162645	1	89571815	89616139	103	9	5983	0.27152	0.39299	GBP2
ENSG00000213512	1	89597434	89641723	66	7	5983	0.57347	0.28316	GBP7
ENSG00000162654	1	89646831	89664615	22	5	5983	0.48664	0.31326	GBP4
ENSG00000154451	1	89724633	89738544	13	3	5983	-0.17511	0.5695	GBP5
ENSG00000183347	1	89829617	89852020	61	12	5983	-0.40335	0.65665	GBP6
ENSG00000197147	1	89990395	90063423	158	14	5983	-0.65266	0.74301	LRRC8B
ENSG00000171488	1	90098631	90235462	208	16	5983	-0.93143	0.82419	LRRC8C
ENSG00000171492	1	90286573	90402170	133	35	5983	-0.36668	0.64307	LRRC8D
ENSG00000162664	1	90460671	90501090	38	12	5983	-0.075632	0.53014	ZNF326
ENSG00000143032	1	91177096	91182794	5	3	5983	0.2752	0.39158	BARHL2
ENSG00000122482	1	91380859	91487829	149	12	5983	-0.1992	0.57895	ZNF644
ENSG00000162669	1	91726323	91870426	266	20	5983	0.20841	0.41746	HFM1
ENSG00000097046	1	91966408	91991321	39	8	5983	-0.078365	0.53123	CDC7
ENSG00000069702	1	92145902	92371892	559	53	5983	0.7862	0.21588	TGFBR3
ENSG00000137948	1	92414928	92479983	150	11	5983	0.11795	0.45305	BRDT
ENSG00000172031	1	92495539	92529093	61	11	5983	0.93011	0.17616	EPHX4
ENSG00000189195	1	92545862	92613393	113	9	5983	0.29345	0.38459	BTBD8
ENSG00000069712	1	92632542	92650280	25	5	5983	-0.48977	0.68785	KIAA1107
ENSG00000203910	1	92683497	92711370	15	4	5983	-0.78761	0.78454	C1orf146
ENSG00000174842	1	92711959	92764544	36	5	5983	-0.94296	0.82715	GLMN
ENSG00000122484	1	92764522	92867613	90	11	5983	-0.85166	0.8028	RPAP2
ENSG00000162676	1	92940319	92952433	17	4	5983	0.1853	0.4265	GFI1
ENSG00000067208	1	92974253	93257961	476	14	5983	-0.47673	0.68322	EVI5
ENSG00000122406	1	93297582	93307481	7	3	5983	-0.93293	0.82457	RPL5
ENSG00000154511	1	93307724	93427057	128	5	5983	-0.39815	0.65474	FAM69A
ENSG00000143033	1	93544792	93604638	80	9	5983	0.46007	0.32273	MTF2
ENSG00000117500	1	93615299	93646285	46	7	5983	1.3807	0.083689	TMED5
ENSG00000122483	1	93645476	93744287	198	16	5983	1.0926	0.13728	CCDC18
ENSG00000117505	1	93811445	93835055	38	5	5983	0.82326	0.20518	DR1
ENSG00000137942	1	93913688	94020218	92	16	5983	2.4028	0.0081355	FNBP1L
ENSG00000137936	1	94027347	94312706	726	29	5983	0.48874	0.31251	BCAR3
ENSG00000067334	1	94333373	94345474	38	6	5983	-1.5657	0.94129	DNTTIP2
ENSG00000023909	1	94350761	94374966	43	7	5983	-1.7417	0.95922	GCLM
ENSG00000198691	1	94458393	94586688	294	55	5983	0.35525	0.3612	ABCA4
ENSG00000137962	1	94614544	94740624	163	27	5983	1.0912	0.1376	ARHGAP29
ENSG00000117528	1	94883933	94984222	91	13	5983	2.8945	0.0018991	ABCD3
ENSG00000117525	1	94994781	95007356	17	6	5983	2.9041	0.0018418	F3
ENSG00000143036	1	95285898	95360802	246	47	5983	-0.5756	0.71756	SLC44A3
ENSG00000117519	1	95362507	95392834	100	23	5983	0.96805	0.16651	CNN3
ENSG00000172339	1	95439963	95538501	234	25	5983	0.67982	0.24831	ALG14
ENSG00000152078	1	95582894	95663163	188	26	5983	1.3681	0.085647	TMEM56
ENSG00000271092	1	95583479	95712781	310	27	5983	1.4355	0.075568	TMEM56-RWDD3
ENSG00000122481	1	95699711	95712781	33	10	5983	1.339	0.090288	RWDD3
ENSG00000237435	1	96403457	96488436	217	22	5983	-0.59695	0.72473	RP11-147C23.1
ENSG00000117569	1	97187221	97289294	164	14	5983	0.397	0.34569	PTBP2
ENSG00000188641	1	97543299	98386605	1530	117	5983	-0.20051	0.57946	DPYD
ENSG00000162627	1	99127236	99226056	304	20	5983	4.614e-05	0.49998	SNX7
ENSG00000117598	1	99355806	99470588	339	38	5983	0.029452	0.48825	LPPR5
ENSG00000117600	1	99729509	99775146	99	15	5983	-0.89992	0.81592	LPPR4
ENSG00000099260	1	100111499	100160097	111	14	5983	0.40556	0.34253	PALMD
ENSG00000156869	1	100174259	100232187	161	9	5983	1.0415	0.14881	FRRS1
ENSG00000162688	1	100315640	100389579	176	18	5983	-0.52168	0.69905	AGL
ENSG00000117620	1	100435345	100492535	154	12	5983	-1.4528	0.92686	SLC35A3
ENSG00000156875	1	100503653	100548933	123	15	5983	-1.4075	0.92036	HIAT1
ENSG00000156876	1	100549119	100598511	122	14	5983	-0.73656	0.7693	SASS6
ENSG00000122435	1	100598706	100616053	37	8	5983	-0.5755	0.71752	TRMT13
ENSG00000122477	1	100614409	100643771	53	10	5983	-0.80181	0.78867	LRRC39
ENSG00000137992	1	100652475	100715390	105	11	5983	-1.2656	0.89718	DBT
ENSG00000137996	1	100731763	100758325	61	6	5983	0.38092	0.35163	RTCA
ENSG00000079335	1	100810584	100985833	160	13	5983	1.5717	0.058005	CDC14A
ENSG00000181656	1	101003693	101007574	7	3	5983	1.0327	0.15087	GPR88
ENSG00000162692	1	101185298	101204601	19	10	5983	0.8722	0.19155	VCAM1
ENSG00000162694	1	101337943	101361554	22	7	5983	-1.884	0.97022	EXTL2
ENSG00000162695	1	101361632	101447309	102	12	5983	-1.4276	0.9233	SLC30A7
ENSG00000117543	1	101455179	101491644	39	5	5983	-1.6622	0.95176	DPH5
ENSG00000170989	1	101702444	101707074	6	3	5983	-0.33133	0.6298	S1PR1
ENSG00000118733	1	102268130	102462586	571	62	5983	-0.10335	0.54116	OLFM3
ENSG00000060718	1	103342023	103574052	799	27	5983	1.1201	0.13133	COL11A1
ENSG00000185946	1	104068313	104097861	40	10	5983	-0.019244	0.50768	RNPC3
ENSG00000240038	1	104096437	104122156	26	10	5983	0.68205	0.2476	AMY2B
ENSG00000198890	1	107599267	107601916	1	1	5983	-0.69771	0.75732	PRMT6
ENSG00000162631	1	107682629	108026080	640	67	5983	1.7873	0.036945	NTNG1
ENSG00000134215	1	108113782	108507766	1079	76	5983	-0.49126	0.68838	VAV3
ENSG00000085491	1	108676658	108743471	169	18	5983	-0.088367	0.53521	SLC25A24
ENSG00000186086	1	108918421	109013624	2	1	5983	-0.41069	0.65935	NBPF6
ENSG00000162636	1	109102711	109187522	110	6	5983	-0.26707	0.60529	FAM102B
ENSG00000162639	1	109190912	109204148	15	6	5983	-1.1004	0.86441	HENMT1
ENSG00000134186	1	109234945	109244425	5	3	5983	0.13668	0.44564	PRPF38B
ENSG00000143107	1	109255279	109285365	53	15	5983	0.15372	0.43891	FNDC7
ENSG00000116266	1	109289296	109352148	184	11	5983	1.104	0.13479	STXBP3
ENSG00000162641	1	109358520	109506106	413	33	5983	1.1747	0.12005	AKNAD1
ENSG00000121957	1	109417972	109477167	144	18	5983	0.71439	0.23749	GPSM2
ENSG00000121940	1	109472130	109506111	93	19	5983	1.1992	0.11522	CLCC1
ENSG00000085433	1	109512836	109584850	165	17	5983	0.2484	0.40191	WDR47
ENSG00000197780	1	109605108	109618624	40	10	5983	0.6052	0.27252	TAF13
ENSG00000215717	1	109632425	109639556	22	6	5983	0.75809	0.2242	TMEM167B
ENSG00000179902	1	109648573	109656479	26	5	5983	0.38003	0.35196	C1orf194
ENSG00000116299	1	109656301	109749401	289	33	5983	-0.49293	0.68897	KIAA1324
ENSG00000031698	1	109756540	109780791	30	9	5983	-1.1055	0.86553	SARS
ENSG00000143126	1	109792641	109818372	57	11	5983	0.49267	0.31112	CELSR2
ENSG00000134222	1	109822178	109825808	7	5	5983	-0.27737	0.60925	PSRC1
ENSG00000221986	1	109834987	109849663	36	9	5983	0.28425	0.38811	MYBPHL
ENSG00000134243	1	109852192	109940573	104	7	5983	0.58088	0.28066	SORT1
ENSG00000143106	1	109941653	109969062	33	6	5983	0.6833	0.24721	PSMA5
ENSG00000143028	1	110009180	110024759	37	4	5983	-0.43597	0.66857	SYPL2
ENSG00000162650	1	110026101	110035426	9	4	5983	0.076746	0.46941	ATXN7L2
ENSG00000174151	1	110036674	110045554	8	2	5983	0.085606	0.46589	CYB561D1
ENSG00000181754	1	110046797	110052360	6	3	5983	-0.56501	0.71397	AMIGO1
ENSG00000156097	1	110082494	110091028	9	3	5983	-0.34455	0.63478	GPR61
ENSG00000065135	1	110091233	110136975	50	9	5983	-0.70584	0.75986	GNAI3
ENSG00000134183	1	110145889	110155679	17	7	5983	0.14274	0.44325	GNAT2
ENSG00000116337	1	110158726	110174673	23	7	5983	-0.14595	0.55802	AMPD2
ENSG00000168765	1	110198703	110208118	17	5	5983	0.77355	0.2196	GSTM4
ENSG00000213366	1	110210644	110252171	58	18	5983	1.649	0.049576	GSTM2
ENSG00000134184	1	110230436	110251661	30	10	5983	1.1505	0.12496	GSTM1
ENSG00000134201	1	110254864	110318050	113	23	5983	-0.86219	0.80571	GSTM5
ENSG00000134202	1	110276554	110284384	12	4	5983	-0.20568	0.58148	GSTM3
ENSG00000198758	1	110292702	110306649	28	11	5983	-1.5636	0.94105	EPS8L3
ENSG00000184371	1	110452864	110473614	24	10	5983	0.39988	0.34462	CSF1
ENSG00000168710	1	110527308	110566357	17	9	5983	1.2779	0.10064	AHCYL1
ENSG00000143093	1	110574199	110617263	43	7	5983	1.3545	0.087791	STRIP1
ENSG00000156150	1	110602616	110613322	13	2	5983	1.561	0.059258	ALX3
ENSG00000186150	1	110655062	110656569	1	1	5983	0.21014	0.41678	UBL4B
ENSG00000197106	1	110693108	110744824	87	13	5983	-0.29521	0.61608	SLC6A17
ENSG00000116396	1	110753965	110825722	186	23	5983	-1.2573	0.89567	KCNC4
ENSG00000162775	1	110881128	110889299	7	3	5983	-1.2215	0.88905	RBM15
ENSG00000168679	1	110905470	110933704	40	10	5983	-1.3139	0.90557	SLC16A4
ENSG00000134248	1	110943871	110950564	12	4	5983	-1.2586	0.89591	LAMTOR5
ENSG00000143125	1	110993822	110999976	12	4	5983	0.56314	0.28667	PROK1
ENSG00000143105	1	111059839	111061797	3	2	5983	-1.3473	0.91106	KCNA10
ENSG00000177301	1	111136202	111174096	82	11	5983	1.1495	0.12517	KCNA2
ENSG00000177272	1	111214310	111217655	1	1	5983	0.82895	0.20357	KCNA3
ENSG00000143119	1	111415775	111442550	68	10	5983	0.29764	0.38299	CD53
ENSG00000121931	1	111489807	111506701	16	5	5983	2.195	0.014083	LRIF1
ENSG00000156171	1	111659955	111682838	38	5	5983	-1.2272	0.89013	DRAM2
ENSG00000134255	1	111682249	111727724	42	10	5983	-1.1754	0.88008	CEPT1
ENSG00000162777	1	111729796	111747157	35	14	5983	-0.57449	0.71718	DENND2D
ENSG00000064886	1	111743393	111786062	124	19	5983	0.37093	0.35534	CHI3L2
ENSG00000134216	1	111833484	111863188	182	20	5983	0.11825	0.45294	CHIA
ENSG00000173947	1	111888910	111895635	23	4	5983	0.21382	0.41534	PIFO
ENSG00000085465	1	111956936	111970399	36	6	5983	0.13932	0.4446	OVGP1
ENSG00000116455	1	111982512	111991998	10	3	5983	0.11703	0.45342	WDR77
ENSG00000116459	1	111991486	112005395	21	5	5983	0.56662	0.28549	ATP5F1
ENSG00000143110	1	112016414	112021134	5	3	5983	0.92036	0.17869	C1orf162
ENSG00000121933	1	112025970	112106584	208	36	5983	3.3789	0.00036387	ADORA3
ENSG00000116473	1	112084840	112259313	403	40	5983	4.1217	1.8803e-05	RAP1A
ENSG00000197852	1	112223252	112298446	205	33	5983	3.0038	0.001333	FAM212B
ENSG00000064703	1	112297867	112310638	36	7	5983	0.58736	0.27848	DDX20
ENSG00000171385	1	112313284	112531777	507	69	5983	2.257	0.012005	KCND3
ENSG00000143079	1	112938803	113006078	139	6	5983	-0.26462	0.60435	CTTNBP2NL
ENSG00000134245	1	113009163	113072787	129	27	5983	-0.30666	0.62045	WNT2B
ENSG00000007341	1	113066140	113163447	160	12	5983	-0.27094	0.60678	ST7L
ENSG00000116489	1	113161795	113214241	54	9	5983	-0.98664	0.83809	CAPZA1
ENSG00000155363	1	113215763	113243368	40	7	5983	-0.18786	0.57451	MOV10
ENSG00000155366	1	113243728	113250056	13	3	5983	-0.86027	0.80518	RHOC
ENSG00000155367	1	113252616	113258099	7	3	5983	-0.44891	0.67325	PPM1J
ENSG00000184599	1	113263041	113269857	14	4	5983	-0.43631	0.66869	FAM19A3
ENSG00000155380	1	113454469	113499635	48	9	5983	0.76952	0.22079	SLC16A1
ENSG00000198799	1	113615831	113674882	86	15	5983	1.1714	0.12071	LRIG2
ENSG00000081026	1	113933371	114228545	459	34	5983	1.1424	0.12664	MAGI3
ENSG00000116793	1	114239453	114302111	96	12	5983	1.6306	0.051489	PHTF1
ENSG00000081019	1	114304454	114355098	51	11	5983	1.3092	0.095227	RSBN1
ENSG00000134242	1	114356433	114414381	80	12	5983	2.1422	0.016089	PTPN22
ENSG00000188761	1	114420790	114430169	12	4	5983	0.66738	0.25227	BCL2L15
ENSG00000134262	1	114437370	114447823	12	4	5983	1.1257	0.13014	AP4B1
ENSG00000118655	1	114447763	114456708	10	4	5983	1.4785	0.069637	DCLRE1B
ENSG00000163349	1	114471814	114520426	59	13	5983	-0.62819	0.73506	HIPK1
ENSG00000116774	1	114522063	114524876	4	2	5983	-0.47611	0.683	OLFML3
ENSG00000134207	1	114631913	114696541	210	54	5983	0.24525	0.40313	SYT6
ENSG00000197323	1	114935399	115053781	260	16	5983	1.3366	0.090669	TRIM33
ENSG00000116752	1	115110178	115124260	19	6	5983	0.32077	0.37419	BCAS2
ENSG00000175984	1	115125469	115213043	160	18	5983	1.2349	0.10843	DENND2C
ENSG00000116748	1	115215719	115238239	41	10	5983	1.4292	0.07648	AMPD1
ENSG00000213281	1	115247090	115259515	12	3	5983	1.9112	0.027989	NRAS
ENSG00000009307	1	115259534	115301297	57	8	5983	0.70605	0.24008	CSDE1
ENSG00000052723	1	115312100	115323306	2	1	5983	0.56082	0.28746	SIKE1
ENSG00000198765	1	115397424	115537991	263	16	5983	0.1828	0.42748	SYCP1
ENSG00000134200	1	115572415	115576941	22	3	5983	-0.24772	0.59783	TSHB
ENSG00000134198	1	115590632	115632121	123	19	5983	0.26425	0.39579	TSPAN2
ENSG00000134259	1	115828539	115880857	115	25	5983	-0.56128	0.71269	NGF
ENSG00000173218	1	116184574	116240845	140	27	5983	0.65084	0.25757	VANGL1
ENSG00000118729	1	116242628	116311402	270	16	5983	0.92574	0.17729	CASQ2
ENSG00000177551	1	116378998	116386538	15	3	5983	1.9574	0.025152	NHLH2
ENSG00000163393	1	116519119	116612675	147	19	5983	1.1964	0.11576	SLC22A15
ENSG00000173212	1	116654376	116677861	58	11	5983	-0.30903	0.62135	MAB21L3
ENSG00000163399	1	116915290	116952883	48	4	5983	-0.11685	0.54651	ATP1A1
ENSG00000116815	1	117057157	117113661	55	10	5983	-0.38557	0.65009	CD58
ENSG00000143061	1	117117031	117210375	87	19	5983	0.33862	0.36745	IGSF3
ENSG00000203864	1	117236734	117249225	9	4	5983	-0.047041	0.51876	C1orf137
ENSG00000116824	1	117297007	117311850	27	6	5983	-1.0668	0.85696	CD2
ENSG00000134247	1	117452679	117532980	187	22	5983	0.23914	0.4055	PTGFRN
ENSG00000134256	1	117544382	117579167	78	19	5983	0.65089	0.25756	CD101
ENSG00000116830	1	117602925	117650075	81	18	5983	0.41635	0.33858	TTF2
ENSG00000134253	1	117653682	117665209	31	7	5983	-0.077581	0.53092	TRIM45
ENSG00000134258	1	117686209	117753556	151	20	5983	0.72488	0.23426	VTCN1
ENSG00000198162	1	117910071	118071494	372	19	5983	0.3006	0.38186	MAN1A2
ENSG00000183508	1	118148556	118170994	58	7	5983	-0.9692	0.83378	FAM46C
ENSG00000196505	1	118406107	118472253	45	11	5983	-0.53885	0.705	GDAP2
ENSG00000065183	1	118472343	118509165	33	8	5983	-0.53011	0.70198	WDR3
ENSG00000155761	1	118496484	118727846	334	14	5983	-0.29816	0.61721	SPAG17
ENSG00000092607	1	119425669	119532179	239	29	5983	0.73287	0.23182	TBX15
ENSG00000116874	1	119573839	119683294	222	22	5983	-0.35645	0.63925	WARS2
ENSG00000116882	1	119911402	119936753	35	6	5983	-0.77295	0.78022	HAO2
ENSG00000203859	1	119957554	119965658	15	2	5983	0.64115	0.26071	HSD3B2
ENSG00000203857	1	120049821	120057681	5	1	5983	-0.5544	0.71035	HSD3B1
ENSG00000143067	1	120162045	120190396	57	12	5983	-1.3436	0.91046	ZNF697
ENSG00000092621	1	120202421	120286838	146	22	5983	-0.92624	0.82284	PHGDH
ENSG00000134240	1	120290619	120311528	37	9	5983	0.30107	0.38168	HMGCS2
ENSG00000134193	1	120336641	120354283	35	6	5983	-0.15206	0.56043	REG4
ENSG00000134249	1	120436156	120439118	2	1	5983	-0.59924	0.72549	ADAM30
ENSG00000134250	1	120454176	120612240	95	8	5983	-0.17012	0.56754	NOTCH2
ENSG00000168509	1	145413095	145417545	1	1	5983	-0.42684	0.66525	HFE2
ENSG00000117289	1	145438469	145442635	3	1	5983	0.177	0.42976	TXNIP
ENSG00000121851	1	145456236	145470388	2	1	5983	-0.87445	0.80906	POLR3GL
ENSG00000181039	1	145470508	145475646	3	2	5983	0.58279	0.28002	ANKRD34A
ENSG00000152022	1	145477085	145501669	7	2	5983	-1.0142	0.84476	LIX1L
ENSG00000131795	1	145507598	145513536	1	1	5983	0.28846	0.3865	RBM8A
ENSG00000131779	1	145516252	145523730	1	1	5983	-1.194	0.88375	PEX11B
ENSG00000143127	1	145524891	145543868	10	3	5983	-0.48009	0.68442	ITGA10
ENSG00000198483	1	145549230	145568526	28	4	5983	0.12954	0.44847	ANKRD35
ENSG00000131788	1	145575233	145586546	2	1	5983	-0.56299	0.71328	PIAS3
ENSG00000186364	1	145586115	145589439	3	1	5983	0.37307	0.35455	NUDT17
ENSG00000186141	1	145592605	145611025	14	2	5983	0.48778	0.31285	POLR3C
ENSG00000121848	1	145611036	145696218	78	5	5983	0.35578	0.361	RNF115
ENSG00000117281	1	145695798	145715614	21	3	5983	0.42257	0.3363	CD160
ENSG00000174827	1	145726918	145764074	5	2	5983	-1.6598	0.95152	PDZK1
ENSG00000117262	1	145764411	145827103	1	1	5983	-1.4894	0.93181	GPR89A
ENSG00000131791	1	146626685	146644129	45	6	5983	-0.37051	0.6445	PRKAB2
ENSG00000131781	1	146646930	146714700	250	13	5983	-0.1651	0.56557	FMO5
ENSG00000131778	1	146714291	146767443	166	18	5983	0.39452	0.3466	CHD1L
ENSG00000116128	1	147013182	147098017	201	41	5983	-0.068512	0.52731	BCL9
ENSG00000162836	1	147101453	147142618	88	13	5983	-1.3816	0.91645	ACP6
ENSG00000143140	1	147228332	147245484	56	9	5983	-0.19757	0.57831	GJA5
ENSG00000121634	1	147374946	147381393	26	7	5983	1.0367	0.14994	GJA8
ENSG00000188092	1	147400506	147465753	6	1	5983	-0.12779	0.55084	GPR89B
ENSG00000150337	1	149754227	149764074	1	1	5983	0.4636	0.32147	FCGR1A
ENSG00000203814	1	149754245	149783928	9	1	5983	0.46723	0.32017	HIST2H2BF
ENSG00000184678	1	149856010	149858232	2	1	5983	0.16232	0.43553	HIST2H2BE
ENSG00000178096	1	149859440	149872351	20	1	5983	0.19362	0.42324	BOLA1
ENSG00000159164	1	149874870	149889434	10	1	5983	0.21345	0.41549	SV2A
ENSG00000143368	1	149895209	149900236	8	1	5983	0.29682	0.3833	SF3B4
ENSG00000014914	1	149900543	149908791	10	2	5983	0.045525	0.48184	MTMR11
ENSG00000163113	1	149909705	149982625	37	3	5983	-0.44947	0.67345	OTUD7B
ENSG00000136631	1	150039369	150117505	86	3	5983	0.24426	0.40352	VPS45
ENSG00000023902	1	150121373	150136916	23	3	5983	0.098874	0.46062	PLEKHO1
ENSG00000143401	1	150190717	150208504	17	3	5983	-0.74307	0.77128	ANP32E
ENSG00000118298	1	150229554	150237478	3	2	5983	0.28522	0.38774	CA14
ENSG00000117362	1	150237804	150241980	1	1	5983	1.0059	0.15724	APH1A
ENSG00000118292	1	150240600	150253327	10	3	5983	0.75299	0.22573	C1orf54
ENSG00000159208	1	150254953	150259505	5	2	5983	-0.57887	0.71866	C1orf51
ENSG00000187145	1	150266289	150281414	42	6	5983	0.40726	0.34191	MRPS21
ENSG00000117360	1	150293925	150325671	75	9	5983	0.98732	0.16174	PRPF3
ENSG00000163125	1	150335567	150449042	284	12	5983	1.3389	0.090302	RPRD2
ENSG00000143374	1	150459887	150480078	48	7	5983	1.1972	0.11562	TARS2
ENSG00000143369	1	150480538	150486265	12	5	5983	0.54461	0.29301	ECM1
ENSG00000143382	1	150521884	150533413	13	4	5983	1.7726	0.038149	ADAMTSL4
ENSG00000143384	1	150547032	150552066	5	3	5983	1.9686	0.0245	MCL1
ENSG00000143420	1	150573327	150602088	40	7	5983	2.3201	0.010167	ENSA
ENSG00000143457	1	150618701	150669630	118	8	5983	0.97109	0.16575	GOLPH3L
ENSG00000143452	1	150670536	150693364	54	5	5983	0.52421	0.30006	HORMAD1
ENSG00000163131	1	150702672	150738433	58	8	5983	1.5203	0.064213	CTSS
ENSG00000143387	1	150768684	150780799	10	3	5983	0.90001	0.18406	CTSK
ENSG00000143437	1	150782181	150849244	71	7	5983	1.3027	0.096335	ARNT
ENSG00000143379	1	150898739	150937213	46	8	5983	-0.96706	0.83324	SETDB1
ENSG00000143418	1	150933059	150947479	23	5	5983	-0.29861	0.61738	CERS2
ENSG00000143412	1	150954493	150968110	23	6	5983	0.31037	0.37814	ANXA9
ENSG00000143409	1	150969025	150980851	14	6	5983	0.3959	0.34609	FAM63A
ENSG00000143363	1	150980896	151008189	50	12	5983	-0.042594	0.51699	PRUNE
ENSG00000163141	1	151009046	151020076	20	6	5983	-0.58194	0.7197	BNIPL
ENSG00000143443	1	151020216	151024462	2	1	5983	0.16884	0.43296	C1orf56
ENSG00000197622	1	151023447	151042801	22	8	5983	-0.23148	0.59153	CDC42SE1
ENSG00000213190	1	151030234	151040970	14	5	5983	-0.10935	0.54354	MLLT11
ENSG00000143458	1	151043054	151098018	111	16	5983	-0.12257	0.54878	GABPB2
ENSG00000143434	1	151104161	151119104	31	7	5983	-0.46336	0.67845	SEMA6C
ENSG00000163154	1	151129105	151132225	2	1	5983	0.25467	0.39949	TNFAIP8L2
ENSG00000163156	1	151129140	151142773	6	3	5983	-0.038599	0.51539	SCNM1
ENSG00000163155	1	151132224	151138424	2	1	5983	-0.15121	0.56009	LYSMD1
ENSG00000163157	1	151142462	151148760	5	3	5983	0.3503	0.36306	TMOD4
ENSG00000163159	1	151142463	151167797	15	7	5983	0.33103	0.37031	VPS72
ENSG00000143398	1	151170425	151222012	66	11	5983	0.63939	0.26128	PIP5K1A
ENSG00000159352	1	151227179	151239955	15	4	5983	0.62807	0.26498	PSMD4
ENSG00000232671	1	151252500	151254405	3	2	5983	1.3425	0.089718	RP11-126K1.2
ENSG00000143373	1	151254094	151264656	6	2	5983	0.75367	0.22552	ZNF687
ENSG00000143393	1	151264273	151300191	25	6	5983	0.60997	0.27094	PI4KB
ENSG00000143390	1	151313116	151319833	4	2	5983	0.99329	0.16028	RFX5
ENSG00000143416	1	151336778	151345209	7	4	5983	1.6845	0.046042	SELENBP1
ENSG00000159377	1	151372010	151374420	2	1	5983	0.8024	0.21116	PSMB4
ENSG00000143442	1	151375200	151431941	59	6	5983	0.69549	0.24337	POGZ
ENSG00000143375	1	151482986	151511168	34	9	5983	-0.41069	0.65935	CGN
ENSG00000143367	1	151512781	151556059	79	14	5983	-0.66329	0.74643	TUFT1
ENSG00000143376	1	151584541	151671567	79	10	5983	0.070943	0.47172	SNX27
ENSG00000159409	1	151674880	151689290	21	5	5983	-0.020082	0.50801	CELF3
ENSG00000178796	1	151682909	151702281	27	7	5983	0.15054	0.44017	RIIAD1
ENSG00000143436	1	151732119	151736040	8	2	5983	0.7556	0.22494	MRPL9
ENSG00000143450	1	151735445	151743808	13	4	5983	0.47495	0.31741	OAZ3
ENSG00000182134	1	151742583	151763892	58	5	5983	0.49586	0.30999	TDRKH
ENSG00000213171	1	151772740	151778630	6	2	5983	1.1541	0.12422	LINGO4
ENSG00000143365	1	151778547	151804348	46	12	5983	0.86552	0.19338	RORC
ENSG00000225556	1	151810295	151813033	5	2	5983	-0.66023	0.74545	C2CD4D
ENSG00000196407	1	151819739	151826173	9	2	5983	-0.67219	0.74927	THEM5
ENSG00000159445	1	151846060	151882284	73	8	5983	-0.069861	0.52785	THEM4
ENSG00000197747	1	151955391	151966866	14	3	5983	-0.14777	0.55874	S100A10
ENSG00000163191	1	152004982	152020383	6	3	5983	-0.46124	0.67769	S100A11
ENSG00000159450	1	152078793	152086556	2	1	5983	-1.8467	0.96761	TCHH
ENSG00000215853	1	152126071	152131704	8	3	5983	-2.1174	0.98289	RPTN
ENSG00000197915	1	152184558	152196669	31	4	5983	-0.25138	0.59924	HRNR
ENSG00000143631	1	152274651	152297679	47	5	5983	-0.39621	0.65403	FLG
ENSG00000143520	1	152321211	152332482	13	2	5983	-0.95043	0.82905	FLG2
ENSG00000143536	1	152381719	152386739	4	2	5983	-0.0032042	0.50128	CRNN
ENSG00000186207	1	152483320	152484653	5	2	5983	-1.4069	0.92026	LCE5A
ENSG00000169509	1	152486978	152488486	1	1	5983	-0.66893	0.74823	CRCT1
ENSG00000185966	1	152538130	152539248	1	1	5983	0.31481	0.37645	LCE3E
ENSG00000163202	1	152551857	152552980	2	1	5983	0.56688	0.2854	LCE3D
ENSG00000187223	1	152635872	152637135	1	1	5983	0.44286	0.32893	LCE2D
ENSG00000159455	1	152647771	152659877	33	5	5983	0.38867	0.34876	LCE2B
ENSG00000187173	1	152670840	152671918	2	1	5983	0.2533	0.40002	LCE2A
ENSG00000187170	1	152680636	152681967	3	2	5983	1.4446	0.074282	LCE4A
ENSG00000198854	1	152691998	152692905	6	2	5983	1.2793	0.1004	C1orf68
ENSG00000203786	1	152730506	152734529	6	2	5983	0.68833	0.24562	KPRP
ENSG00000240386	1	152748848	152749445	2	1	5983	0.21055	0.41662	LCE1F
ENSG00000186226	1	152758690	152760902	7	3	5983	1.1054	0.13449	LCE1E
ENSG00000172155	1	152769227	152770657	1	1	5983	-0.45917	0.67694	LCE1D
ENSG00000197084	1	152777311	152779107	12	3	5983	0.97907	0.16377	LCE1C
ENSG00000196734	1	152784447	152785585	1	1	5983	0.57222	0.28359	LCE1B
ENSG00000235942	1	152815344	152816459	1	1	5983	0.65031	0.25775	LCE6A
ENSG00000163206	1	152850793	152857523	1	1	5983	1.975	0.024131	SMCP
ENSG00000163207	1	152881021	152884362	15	2	5983	1.4395	0.075005	IVL
ENSG00000184148	1	152943142	152945050	2	1	5983	-0.27327	0.60768	SPRR4
ENSG00000169474	1	152956557	152958289	5	1	5983	-0.10711	0.54265	SPRR1A
ENSG00000163209	1	152974223	152976332	19	2	5983	-0.18433	0.57312	SPRR3
ENSG00000169469	1	153003678	153005376	12	1	5983	-1.1299	0.87073	SPRR1B
ENSG00000163216	1	153012201	153014407	6	1	5983	-1.8108	0.96491	SPRR2D
ENSG00000241794	1	153028589	153030013	2	1	5983	-2.0112	0.97785	SPRR2A
ENSG00000196805	1	153042700	153113927	162	20	5983	-1.5108	0.93458	SPRR2B
ENSG00000203785	1	153065611	153078660	36	7	5983	-0.68936	0.7547	SPRR2E
ENSG00000244094	1	153084590	153085991	3	1	5983	-0.54784	0.7081	SPRR2F
ENSG00000159516	1	153122058	153123345	3	1	5983	-1.4648	0.92851	SPRR2G
ENSG00000203784	1	153175919	153177596	1	1	5983	-1.6469	0.95021	LELP1
ENSG00000203783	1	153190060	153191793	4	1	5983	-0.27837	0.60963	PRR9
ENSG00000203782	1	153232176	153234598	6	4	5983	0.72963	0.23281	LOR
ENSG00000159527	1	153270338	153283194	25	5	5983	0.13071	0.448	PGLYRP3
ENSG00000163218	1	153302596	153321316	68	6	5983	0.8364	0.20146	PGLYRP4
ENSG00000163220	1	153330330	153333503	2	1	5983	1.6271	0.05186	S100A9
ENSG00000163221	1	153346184	153348125	1	1	5983	0.73415	0.23143	S100A12
ENSG00000143546	1	153362508	153363664	2	1	5983	1.0593	0.14473	S100A8
ENSG00000184330	1	153389000	153395701	12	2	5983	0.75677	0.22459	S100A7A
ENSG00000197364	1	153409534	153412425	7	3	5983	-0.68356	0.75287	S100A7L2
ENSG00000143556	1	153430220	153433177	7	3	5983	0.10294	0.45901	S100A7
ENSG00000197956	1	153507075	153508720	2	1	5983	0.1226	0.45121	S100A6
ENSG00000196420	1	153509623	153514241	7	2	5983	0.74596	0.22785	S100A5
ENSG00000196154	1	153516089	153522612	26	2	5983	1.2795	0.10035	S100A4
ENSG00000188015	1	153519805	153521848	16	1	5983	1.3309	0.091614	S100A3
ENSG00000196754	1	153533584	153540366	9	2	5983	0.63581	0.26245	S100A2
ENSG00000188643	1	153579362	153585621	12	3	5983	2.5678	0.0051173	S100A16
ENSG00000189334	1	153586731	153589462	7	1	5983	2.1533	0.015648	S100A14
ENSG00000189171	1	153591263	153606568	29	6	5983	2.8392	0.0022616	S100A13
ENSG00000160678	1	153600402	153604513	8	3	5983	2.7271	0.0031943	S100A1
ENSG00000160679	1	153606525	153618782	23	3	5983	2.8926	0.0019106	CHTOP
ENSG00000143553	1	153631130	153634306	4	2	5983	3.2148	0.00065278	SNAPIN
ENSG00000143621	1	153634512	153643524	8	2	5983	2.3949	0.0083118	ILF2
ENSG00000169418	1	153651113	153666468	13	5	5983	2.7133	0.0033304	NPR1
ENSG00000143624	1	153700543	153746555	57	10	5983	0.37499	0.35383	INTS3
ENSG00000143554	1	153746830	153752633	3	1	5983	-0.14154	0.55628	SLC27A3
ENSG00000143614	1	153777201	153895451	159	12	5983	0.55665	0.28888	GATAD2B
ENSG00000198837	1	153901977	153919172	19	4	5983	0.20992	0.41687	DENND4B
ENSG00000160741	1	153920145	153931101	7	2	5983	0.59592	0.27562	CRTC2
ENSG00000143570	1	153931575	153940188	9	3	5983	0.33389	0.36923	SLC39A1
ENSG00000143578	1	153940010	153946839	8	2	5983	0.55351	0.28996	CREB3L4
ENSG00000143543	1	153946745	153950164	1	1	5983	0.17563	0.43029	JTB
ENSG00000143545	1	153954127	153958834	2	1	5983	0.39246	0.34736	RAB13
ENSG00000177954	1	153963235	153964626	2	1	5983	0.79662	0.21284	RPS27
ENSG00000143552	1	153965161	154127592	189	16	5983	0.12931	0.44855	NUP210L
ENSG00000143549	1	154127784	154167124	46	9	5983	-0.2238	0.58854	TPM3
ENSG00000163263	1	154171848	154178809	2	1	5983	-0.39631	0.65406	C1orf189
ENSG00000143612	1	154179182	154193104	17	5	5983	0.24937	0.40154	C1orf43
ENSG00000143569	1	154192655	154243986	55	9	5983	-0.20241	0.5802	UBAP2L
ENSG00000143575	1	154244987	154248351	1	1	5983	-0.0069484	0.50277	HAX1
ENSG00000143595	1	154293566	154297801	10	3	5983	-0.87196	0.80838	AQP10
ENSG00000143515	1	154298029	154323783	45	8	5983	0.24864	0.40182	ATP8B2
ENSG00000160712	1	154377669	154441926	131	16	5983	-0.32007	0.62554	IL6R
ENSG00000169291	1	154442248	154474589	32	6	5983	-1.3777	0.91586	SHE
ENSG00000163239	1	154474695	154520623	138	9	5983	-1.7693	0.96158	TDRD10
ENSG00000160714	1	154521053	154531504	11	2	5983	-1.4236	0.92272	UBE2Q1
ENSG00000160716	1	154540257	154552502	17	8	5983	1.2879	0.098898	CHRNB2
ENSG00000160710	1	154554538	154600475	68	7	5983	-0.090851	0.53619	ADAR
ENSG00000143603	1	154669931	154842756	401	76	5983	0.8766	0.19035	KCNN3
ENSG00000163344	1	154897210	154909467	16	3	5983	0.18518	0.42655	PMVK
ENSG00000163346	1	154916552	154928599	10	5	5983	-0.87926	0.81037	PBXIP1
ENSG00000163348	1	154929502	154936329	3	2	5983	-1.3188	0.90639	PYGO2
ENSG00000160691	1	154934774	154946871	8	2	5983	-0.25606	0.60105	SHC1
ENSG00000173207	1	154947129	154951725	1	1	5983	0.44632	0.32768	CKS1B
ENSG00000160688	1	154955814	154965587	14	2	5983	-0.22752	0.58999	FLAD1
ENSG00000160685	1	154975127	154990998	19	7	5983	0.69523	0.24345	ZBTB7B
ENSG00000163354	1	154990996	155006257	20	6	5983	1.1702	0.12096	DCST2
ENSG00000163357	1	155006300	155023406	23	7	5983	0.15365	0.43894	DCST1
ENSG00000143537	1	155023042	155035252	15	6	5983	1.347	0.088992	ADAM15
ENSG00000243364	1	155036207	155042029	1	1	5983	0.3345	0.369	EFNA4
ENSG00000251246	1	155036224	155059283	22	7	5983	0.76673	0.22162	EFNA3
ENSG00000143590	1	155036224	155060014	22	7	5983	0.76673	0.22162	EFNA3
ENSG00000169242	1	155099936	155107333	12	4	5983	-0.31149	0.62229	EFNA1
ENSG00000169241	1	155107820	155111329	3	2	5983	1.4704	0.070727	SLC50A1
ENSG00000163463	1	155141884	155145951	10	3	5983	0.29787	0.3829	KRTCAP2
ENSG00000163462	1	155145873	155157447	13	7	5983	-0.42895	0.66602	TRIM46
ENSG00000185499	1	155158300	155162707	2	1	5983	-0.64693	0.74116	MUC1
ENSG00000169231	1	155165379	155178842	17	5	5983	-0.33101	0.62968	THBS3
ENSG00000173171	1	155178490	155183615	4	2	5983	0.19112	0.42422	MTX1
ENSG00000177628	1	155204243	155214490	17	3	5983	1.198	0.11546	GBA
ENSG00000160767	1	155216996	155225274	19	2	5983	0.54871	0.2916	FAM189B
ENSG00000116521	1	155225770	155232221	4	1	5983	-0.38638	0.65039	SCAMP3
ENSG00000176444	1	155232659	155248282	14	4	5983	0.16755	0.43347	CLK2
ENSG00000143630	1	155247374	155259639	19	3	5983	-0.13316	0.55297	HCN3
ENSG00000143627	1	155259630	155271225	11	2	5983	-0.36195	0.6413	PKLR
ENSG00000160752	1	155278539	155290457	7	2	5983	0.5407	0.29436	FDPS
ENSG00000160753	1	155290687	155300905	2	1	5983	0.1182	0.45295	RUSC1
ENSG00000116539	1	155305059	155532598	146	19	5983	0.80746	0.2097	ASH1L
ENSG00000125459	1	155579979	155718153	100	16	5983	1.2723	0.10163	MSTO1
ENSG00000163374	1	155629237	155658791	21	8	5983	1.1117	0.13314	YY1AP1
ENSG00000132676	1	155657751	155708801	48	8	5983	1.3235	0.092835	DAP3
ENSG00000116580	1	155719508	155829191	134	10	5983	1.0956	0.13662	GON4L
ENSG00000132718	1	155829300	155854990	26	7	5983	0.81683	0.20701	SYT11
ENSG00000143622	1	155867599	155881195	15	3	5983	0.38189	0.35127	RIT1
ENSG00000132680	1	155882834	155904191	20	4	5983	0.50871	0.30548	KIAA0907
ENSG00000116584	1	155916630	155976861	66	10	5983	1.2626	0.10337	ARHGEF2
ENSG00000163479	1	155978839	155990750	19	6	5983	1.1805	0.11891	SSR2
ENSG00000160803	1	156005092	156023585	22	8	5983	-0.20633	0.58173	UBQLN4
ENSG00000116586	1	156024543	156028301	7	4	5983	2.3089	0.010474	LAMTOR2
ENSG00000132698	1	156030951	156040295	4	2	5983	-0.032015	0.51277	RAB25
ENSG00000254726	1	156041804	156051789	13	6	5983	-0.10657	0.54244	MEX3A
ENSG00000160789	1	156052364	156109880	114	10	5983	0.13771	0.44523	LMNA
ENSG00000196189	1	156117157	156147543	40	8	5983	0.19618	0.42223	SEMA4A
ENSG00000160785	1	156163880	156182587	28	6	5983	-0.39853	0.65488	SLC25A44
ENSG00000260238	1	156182773	156213123	66	8	5983	-0.26896	0.60602	PMF1-BGLAP
ENSG00000160783	1	156182784	156212874	66	8	5983	-0.26896	0.60602	PMF1
ENSG00000242252	1	156211753	156213112	1	1	5983	0.064003	0.47448	BGLAP
ENSG00000160781	1	156213206	156217881	6	3	5983	-1.3725	0.91505	PAQR6
ENSG00000198952	1	156219015	156252620	73	8	5983	-0.67875	0.75135	SMG5
ENSG00000163472	1	156252726	156262976	15	3	5983	-0.43243	0.66728	TMEM79
ENSG00000198715	1	156259880	156265463	8	3	5983	-0.4798	0.68432	C1orf85
ENSG00000189030	1	156268415	156269428	2	1	5983	-0.26072	0.60285	VHLL
ENSG00000163468	1	156278759	156337664	93	8	5983	-0.38674	0.65053	CCT3
ENSG00000163467	1	156307105	156316786	14	5	5983	-0.60661	0.72794	TSACC
ENSG00000132677	1	156339003	156355011	35	8	5983	-0.72984	0.76726	RHBG
ENSG00000125462	1	156374042	156400493	14	7	5983	-1.6027	0.9455	C1orf61
ENSG00000116604	1	156433519	156470620	61	9	5983	-0.66897	0.74824	MEF2D
ENSG00000183856	1	156495197	156542396	72	10	5983	0.69278	0.24422	IQGAP3
ENSG00000187862	1	156549519	156556562	13	2	5983	-0.64814	0.74155	TTC24
ENSG00000163382	1	156561554	156564091	8	1	5983	0.42379	0.33586	APOA1BP
ENSG00000160818	1	156564279	156571288	34	4	5983	0.28872	0.3864	GPATCH4
ENSG00000132702	1	156589086	156595517	5	2	5983	-1.1142	0.86741	HAPLN2
ENSG00000132692	1	156611182	156629324	29	9	5983	-0.35352	0.63815	BCAN
ENSG00000132688	1	156638555	156647189	17	4	5983	-1.3466	0.91094	NES
ENSG00000143320	1	156669398	156675608	9	4	5983	-0.89374	0.81427	CRABP2
ENSG00000143319	1	156691683	156698591	10	5	5983	0.69713	0.24286	ISG20L2
ENSG00000143303	1	156698234	156706752	11	4	5983	1.1317	0.12887	RRNAD1
ENSG00000143314	1	156707095	156711382	5	2	5983	0.47843	0.31617	MRPL24
ENSG00000143321	1	156711899	156736717	47	11	5983	0.26903	0.39395	HDGF
ENSG00000143294	1	156720402	156770607	108	14	5983	0.0011452	0.49954	PRCC
ENSG00000027869	1	156776035	156786654	17	6	5983	-0.67838	0.75123	SH2D2A
ENSG00000198400	1	156785432	156851642	132	27	5983	1.0177	0.15442	NTRK1
ENSG00000027644	1	156809855	156828810	15	7	5983	-0.49023	0.68801	INSRR
ENSG00000187800	1	156863490	156886226	59	8	5983	0.26158	0.39682	PEAR1
ENSG00000160838	1	156890442	156902886	24	4	5983	0.016984	0.49322	LRRC71
ENSG00000132694	1	156904632	157015162	196	18	5983	-0.20039	0.57941	ARHGEF11
ENSG00000253831	1	157061836	157069600	23	7	5983	-0.44578	0.67212	ETV3L
ENSG00000117036	1	157090983	157108266	11	6	5983	-0.57211	0.71638	ETV3
ENSG00000143297	1	157483167	157522310	54	6	5983	1.6378	0.050731	FCRL5
ENSG00000163518	1	157543539	157567870	54	9	5983	2.0607	0.019668	FCRL4
ENSG00000160856	1	157644111	157670647	38	7	5983	-0.44123	0.67048	FCRL3
ENSG00000132704	1	157715523	157746922	48	12	5983	0.25371	0.39986	FCRL2
ENSG00000163534	1	157764193	157789895	64	8	5983	-0.6636	0.74653	FCRL1
ENSG00000073754	1	157800704	157868046	176	16	5983	0.76749	0.22139	CD5L
ENSG00000183853	1	157963063	158070052	270	49	5983	-0.52547	0.70037	KIRREL
ENSG00000158473	1	158149737	158154686	6	1	5983	0.78255	0.21695	CD1D
ENSG00000158477	1	158223927	158228059	12	4	5983	-0.68714	0.754	CD1A
ENSG00000158481	1	158259576	158263420	3	2	5983	0.29726	0.38313	CD1C
ENSG00000158485	1	158297741	158301321	7	3	5983	-0.25425	0.60035	CD1B
ENSG00000158488	1	158323254	158327343	2	1	5983	-0.77	0.77935	CD1E
ENSG00000186306	1	158368312	158369256	4	2	5983	-1.2452	0.89348	OR10T2
ENSG00000180708	1	158389718	158390656	2	1	5983	-1.8898	0.97061	OR10K2
ENSG00000173285	1	158435272	158436344	3	1	5983	-0.38054	0.64823	OR10K1
ENSG00000198965	1	158449668	158450675	1	1	5983	0.63036	0.26423	OR10R2
ENSG00000197532	1	158516918	158517895	2	1	5983	-0.92438	0.82236	OR6Y1
ENSG00000186440	1	158532441	158533394	4	2	5983	-0.024022	0.50958	OR6P1
ENSG00000186400	1	158548709	158549689	3	1	5983	0.39095	0.34792	OR10X1
ENSG00000198967	1	158576229	158577170	3	2	5983	-0.72386	0.76542	OR10Z1
ENSG00000163554	1	158580496	158656488	127	15	5983	-0.95907	0.83124	SPTA1
ENSG00000196171	1	158669369	158670486	1	1	5983	-1.6916	0.95464	OR6K2
ENSG00000203757	1	158686958	158687953	1	1	5983	-0.56652	0.71448	OR6K3
ENSG00000180433	1	158724510	158725681	2	1	5983	-0.16003	0.56357	OR6K6
ENSG00000197403	1	158735466	158736492	4	2	5983	-0.97503	0.83523	OR6N1
ENSG00000188340	1	158746472	158747425	1	1	5983	-1.5988	0.94507	OR6N2
ENSG00000163563	1	158801107	158819296	36	8	5983	-1.2631	0.89673	MNDA
ENSG00000163564	1	158900586	158946844	82	11	5983	1.3304	0.091701	PYHIN1
ENSG00000163565	1	158969758	159024945	204	16	5983	1.1167	0.13206	IFI16
ENSG00000163568	1	159032274	159116886	123	21	5983	0.92595	0.17724	AIM2
ENSG00000162706	1	159141399	159173103	51	13	5983	1.0552	0.14568	CADM3
ENSG00000213088	1	159173097	159176290	9	3	5983	0.94396	0.17259	DARC
ENSG00000179639	1	159259504	159278014	39	8	5983	0.74935	0.22682	FCER1A
ENSG00000196266	1	159283460	159284449	1	1	5983	-1.0185	0.84578	OR10J3
ENSG00000196184	1	159409512	159410600	3	2	5983	-0.45457	0.67529	OR10J1
ENSG00000184155	1	159504793	159505842	1	1	5983	-1.5374	0.93791	OR10J5
ENSG00000132703	1	159557615	159558655	1	1	5983	0.17414	0.43088	APCS
ENSG00000132693	1	159682079	159684379	3	1	5983	0.39952	0.34475	CRP
ENSG00000158716	1	159750722	159752333	3	1	5983	0.45394	0.32494	DUSP23
ENSG00000181036	1	159770301	159786041	50	9	5983	-0.459	0.67688	FCRL6
ENSG00000158714	1	159796540	159807039	21	7	5983	0.53904	0.29493	SLAMF8
ENSG00000188004	1	159804264	159825137	40	11	5983	2.4341	0.0074634	C1orf204
ENSG00000243284	1	159824106	159832447	28	9	5983	1.4768	0.069867	VSIG8
ENSG00000213085	1	159842154	159869953	67	12	5983	0.14876	0.44087	CCDC19
ENSG00000158710	1	159887897	159895522	10	5	5983	0.31844	0.37507	TAGLN2
ENSG00000085552	1	159896829	159915386	46	10	5983	0.75388	0.22546	IGSF9
ENSG00000162723	1	159921282	159924044	8	2	5983	1.186	0.1178	SLAMF9
ENSG00000143315	1	159997462	160001783	7	5	5983	1.5831	0.056699	PIGM
ENSG00000177807	1	160007257	160040038	50	11	5983	0.2816	0.38912	KCNJ10
ENSG00000162728	1	160051360	160060353	17	5	5983	-1.2445	0.89335	KCNJ9
ENSG00000162729	1	160061130	160068733	7	2	5983	-1.6863	0.95413	IGSF8
ENSG00000018625	1	160085549	160113381	72	17	5983	-1.2755	0.89894	ATP1A2
ENSG00000132681	1	160121360	160156767	110	27	5983	0.96904	0.16626	ATP1A4
ENSG00000143318	1	160160285	160171676	20	7	5983	0.16417	0.4348	CASQ1
ENSG00000162734	1	160175127	160185166	6	3	5983	0.040586	0.48381	PEA15
ENSG00000132716	1	160185505	160254920	74	8	5983	-0.25774	0.60169	DCAF8
ENSG00000258465	1	160187254	160254920	72	7	5983	-0.31712	0.62442	DCAF8
ENSG00000162735	1	160246602	160256138	8	4	5983	-0.83447	0.79799	PEX19
ENSG00000122218	1	160259063	160313190	72	13	5983	-0.35549	0.63889	COPA
ENSG00000162736	1	160313062	160328742	35	11	5983	-0.37252	0.64525	NCSTN
ENSG00000171786	1	160336857	160342638	12	4	5983	-1.0294	0.84836	NHLH1
ENSG00000162738	1	160370376	160398468	52	11	5983	-0.55911	0.71196	VANGL2
ENSG00000162739	1	160454820	160493052	92	20	5983	0.38651	0.34956	SLAMF6
ENSG00000066294	1	160510885	160549306	101	14	5983	-0.89513	0.81464	CD84
ENSG00000117090	1	160577890	160617085	91	18	5983	-2.3221	0.98989	SLAMF1
ENSG00000117091	1	160648536	160681641	114	18	5983	-0.27204	0.60721	CD48
ENSG00000026751	1	160709037	160724611	28	6	5983	0.61478	0.26935	SLAMF7
ENSG00000122224	1	160765864	160798051	67	7	5983	-0.26003	0.60258	LY9
ENSG00000122223	1	160799950	160832692	81	7	5983	1.0305	0.1514	CD244
ENSG00000179914	1	160846329	160854960	25	1	5983	1.4266	0.076844	ITLN1
ENSG00000158764	1	160914815	160924589	15	4	5983	1.2609	0.10368	ITLN2
ENSG00000158769	1	160965001	160991138	60	7	5983	1.567	0.058561	F11R
ENSG00000215845	1	161007421	161008780	2	1	5983	-0.79619	0.78704	TSTD1
ENSG00000158773	1	161009041	161015767	21	5	5983	1.3349	0.090949	USF1
ENSG00000186517	1	161016736	161039760	39	10	5983	1.4204	0.077751	ARHGAP30
ENSG00000143217	1	161040785	161059389	34	11	5983	0.31654	0.3758	PVRL4
ENSG00000162755	1	161068151	161070136	3	2	5983	0.46136	0.32227	KLHDC9
ENSG00000143256	1	161070346	161087901	26	5	5983	-0.29271	0.61513	PFDN2
ENSG00000158793	1	161087876	161095235	7	4	5983	-0.11471	0.54566	NIT1
ENSG00000158796	1	161090764	161102478	10	3	5983	-0.59216	0.72313	DEDD
ENSG00000143222	1	161122566	161128646	10	3	5983	-0.66642	0.74743	UFC1
ENSG00000143258	1	161129240	161135513	4	2	5983	-0.23032	0.59108	USP21
ENSG00000143224	1	161136200	161147803	14	5	5983	-1.0042	0.84235	PPOX
ENSG00000158850	1	161141100	161147287	5	2	5983	-0.51141	0.69547	B4GALT3
ENSG00000158859	1	161154098	161168846	19	7	5983	-0.8114	0.79143	ADAMTS4
ENSG00000158864	1	161166894	161184185	21	8	5983	-0.30098	0.61829	NDUFS2
ENSG00000158869	1	161185024	161190489	10	4	5983	-1.1437	0.87363	FCER1G
ENSG00000158874	1	161192082	161193421	1	1	5983	0.6803	0.24816	APOA2
ENSG00000158882	1	161195793	161200408	3	2	5983	1.5756	0.057559	TOMM40L
ENSG00000143257	1	161199456	161208092	17	6	5983	-0.10603	0.54222	NR1I3
ENSG00000248485	1	161228517	161255240	77	14	5983	-1.0877	0.86165	PCP4L1
ENSG00000158887	1	161274525	161279762	11	5	5983	-1.1254	0.86978	MPZ
ENSG00000143252	1	161284047	161332984	211	8	5983	-0.40317	0.65659	SDHC
ENSG00000188931	1	161334521	161337664	17	1	5983	-0.013767	0.50549	C1orf192
ENSG00000143226	1	161475220	161493803	46	10	5983	1.5066	0.065961	FCGR2A
ENSG00000173110	1	161494036	161496681	7	3	5983	1.8019	0.03578	HSPA6
ENSG00000203747	1	161511549	161600917	119	20	5983	1.3727	0.084916	FCGR3A
ENSG00000072694	1	161551101	161648444	130	17	5983	1.6182	0.05281	FCGR2B
ENSG00000162747	1	161592986	161601753	21	5	5983	1.7265	0.042128	FCGR3B
ENSG00000132185	1	161676762	161684142	16	5	5983	-0.21503	0.58513	FCRLA
ENSG00000162746	1	161691353	161697933	23	7	5983	-0.27476	0.60825	FCRLB
ENSG00000081721	1	161719548	161727028	28	7	5983	1.366	0.085975	DUSP12
ENSG00000118217	1	161736084	161933860	473	18	5983	0.13411	0.44666	ATF6
ENSG00000162745	1	161952982	161993644	102	20	5983	-0.66932	0.74835	OLFML2B
ENSG00000198929	1	162039564	162353321	923	67	5983	-0.43575	0.66849	NOS1AP
ENSG00000239887	1	162336698	162356600	63	21	5983	-0.00066378	0.50026	C1orf226
ENSG00000171722	1	162342993	162346660	13	5	5983	-0.44792	0.67289	C1orf111
ENSG00000198574	1	162365056	162381928	54	8	5983	-0.28612	0.61261	SH2D1B
ENSG00000152332	1	162467041	162499419	68	4	5983	-0.079072	0.53151	UHMK1
ENSG00000117143	1	162531323	162569627	56	10	5983	-2.068	0.98068	UAP1
ENSG00000162733	1	162601163	162757190	281	25	5983	-2.3473	0.99054	DDR2
ENSG00000132196	1	162760492	162782607	36	13	5983	-0.15799	0.56277	HSD17B7
ENSG00000185860	1	162794248	162838605	150	24	5983	-0.64016	0.73897	C1orf110
ENSG00000117152	1	163038565	163046592	13	4	5983	-0.96981	0.83393	RGS4
ENSG00000143248	1	163080911	163291577	700	48	5983	1.1561	0.12382	RGS5
ENSG00000143228	1	163236366	163325554	353	28	5983	1.1814	0.11872	NUF2
ENSG00000185630	1	164524821	164868533	719	103	5983	1.3695	0.085422	PBX1
ENSG00000162761	1	165171104	165325952	396	48	5983	-0.054497	0.52173	LMX1A
ENSG00000143171	1	165370159	165414433	136	23	5983	1.8535	0.031908	RXRG
ENSG00000162763	1	165513244	165533198	70	12	5983	0.38303	0.35085	LRRC52
ENSG00000143198	1	165600098	165631033	107	16	5983	1.0633	0.14382	MGST3
ENSG00000143149	1	165631453	165668100	121	14	5983	1.5782	0.057262	ALDH9A1
ENSG00000143183	1	165696032	165796992	121	24	5983	0.91651	0.1797	TMCO1
ENSG00000143179	1	165796768	165880855	109	20	5983	0.16955	0.43268	UCK2
ENSG00000188859	1	166026674	166136206	212	20	5983	0.72399	0.23454	FAM78B
ENSG00000143157	1	166808681	166825581	20	5	5983	0.44477	0.32824	POGK
ENSG00000152382	1	166825747	166845564	54	6	5983	-0.14983	0.55955	TADA1
ENSG00000143195	1	166882443	166944719	97	16	5983	0.97233	0.16544	ILDR2
ENSG00000143194	1	166958346	166991451	70	11	5983	-0.36451	0.64226	MAEL
ENSG00000143167	1	167022073	167059868	87	17	5983	0.0013783	0.49945	GPA33
ENSG00000198842	1	167063282	167098402	119	18	5983	-0.78403	0.78349	DUSP27
ENSG00000143190	1	167190066	167396582	309	20	5983	-0.090289	0.53597	POU2F1
ENSG00000198821	1	167399877	167487847	233	53	5983	-0.039557	0.51578	CD247
ENSG00000143162	1	167498914	167523004	77	22	5983	-1.9915	0.97679	CREG1
ENSG00000198771	1	167599330	167675486	213	47	5983	-0.79439	0.78652	RCSD1
ENSG00000197965	1	167690429	167761156	152	24	5983	0.1286	0.44884	MPZL1
ENSG00000143199	1	167778625	167883453	270	42	5983	0.041525	0.48344	ADCY10
ENSG00000143158	1	167885967	167906278	24	5	5983	1.2122	0.11272	MPC2
ENSG00000143164	1	167905021	168045081	171	12	5983	1.0355	0.15022	DCAF6
ENSG00000143147	1	168053997	168106821	90	12	5983	0.69884	0.24233	GPR161
ENSG00000143155	1	168148171	168169950	54	7	5983	0.28015	0.38968	TIPRL
ENSG00000213064	1	168195176	168222263	37	6	5983	-0.046592	0.51858	SFT2D2
ENSG00000143178	1	168250278	168283664	80	17	5983	-0.99645	0.84048	TBX19
ENSG00000143185	1	168510003	168513235	10	4	5983	0.17388	0.43098	XCL2
ENSG00000143184	1	168545711	168551315	15	3	5983	-0.27315	0.60763	XCL1
ENSG00000143196	1	168664697	168698502	121	19	5983	-0.24226	0.59571	DPT
ENSG00000143153	1	169074935	169101960	81	16	5983	1.8306	0.033582	ATP1B1
ENSG00000143156	1	169101769	169337205	705	21	5983	2.5411	0.0055246	NME7
ENSG00000117475	1	169337208	169365778	62	8	5983	3.0841	0.0010208	BLZF1
ENSG00000117477	1	169364108	169429907	148	16	5983	3.7434	9.0766e-05	CCDC181
ENSG00000117479	1	169433147	169455241	22	8	5983	3.1592	0.000791	SLC19A2
ENSG00000198734	1	169483404	169555826	273	22	5983	0.9524	0.17045	F5
ENSG00000174175	1	169558087	169599431	102	21	5983	1.2167	0.11186	SELP
ENSG00000000460	1	169631245	169823221	727	34	5983	-0.1753	0.56958	C1orf112
ENSG00000188404	1	169659808	169680839	83	13	5983	0.43355	0.33231	SELL
ENSG00000007908	1	169691781	169733846	250	15	5983	0.02776	0.48893	SELE
ENSG00000171806	1	169761670	169764107	3	1	5983	0.76243	0.2229	METTL18
ENSG00000000457	1	169818772	169863408	134	12	5983	-0.76175	0.7769	SCYL3
ENSG00000075945	1	169890467	170054349	374	14	5983	0.036985	0.48525	KIFAP3
ENSG00000203740	1	170115142	170136931	54	11	5983	0.24871	0.40179	METTL11B
ENSG00000120370	1	170501270	170522587	26	7	5983	1.589	0.056026	GORAB
ENSG00000116132	1	170631869	170708560	108	18	5983	0.067864	0.47295	PRRX1
ENSG00000117501	1	170904612	171033906	392	23	5983	0.098212	0.46088	MROH9
ENSG00000007933	1	171060018	171086959	89	12	5983	0.38131	0.35149	FMO3
ENSG00000117507	1	171106879	171130707	82	9	5983	0.48518	0.31377	FMO6P
ENSG00000094963	1	171154347	171181822	136	14	5983	0.82596	0.20441	FMO2
ENSG00000010932	1	171217638	171255117	86	18	5983	-0.75783	0.77572	FMO1
ENSG00000076258	1	171283347	171311223	29	9	5983	-0.24396	0.59637	FMO4
ENSG00000117523	1	171454651	171562650	222	18	5983	1.2921	0.098169	PRRC2C
ENSG00000034971	1	171604557	171621823	58	11	5983	-0.25229	0.59959	MYOC
ENSG00000117533	1	171669300	171711387	81	9	5983	0.70016	0.24191	VAMP4
ENSG00000010165	1	171750788	171783163	82	6	5983	0.56556	0.28585	METTL13
ENSG00000197959	1	171810621	172387606	1101	62	5983	-0.39906	0.65508	DNM3
ENSG00000135845	1	172339329	172413230	140	21	5983	1.0427	0.14855	PIGC
ENSG00000180999	1	172389828	172437971	104	16	5983	1.4639	0.071613	C1orf105
ENSG00000094975	1	172501489	172580971	93	15	5983	-0.24078	0.59514	SUCO
ENSG00000117560	1	172628154	172636014	9	4	5983	-1.1271	0.87015	FASLG
ENSG00000120337	1	173009100	173020103	20	3	5983	1.9674	0.024567	TNFSF18
ENSG00000117586	1	173152873	173176452	47	8	5983	0.68557	0.24649	TNFSF4
ENSG00000117592	1	173446405	173457946	11	3	5983	3.1588	0.00079222	PRDX6
ENSG00000162753	1	173469603	173572233	185	13	5983	2.252	0.012161	SLC9C2
ENSG00000183831	1	173578700	173639001	48	9	5983	1.5303	0.062967	ANKRD45
ENSG00000076321	1	173684080	173755840	65	9	5983	0.68144	0.2478	KLHL20
ENSG00000120334	1	173768688	173793858	26	5	5983	0.40083	0.34427	CENPL
ENSG00000117593	1	173793641	173827684	29	6	5983	0.38128	0.3515	DARS2
ENSG00000185278	1	173837220	173872687	76	9	5983	0.65928	0.25486	ZBTB37
ENSG00000117601	1	173872947	173886516	24	6	5983	0.69846	0.24245	SERPINC1
ENSG00000135870	1	173900352	173991435	141	9	5983	0.82231	0.20545	RC3H1
ENSG00000152061	1	174128548	174964445	1233	18	5983	0.30864	0.3788	RABGAP1L
ENSG00000116161	1	174968300	174980851	13	4	5983	0.88478	0.18814	CACYBP
ENSG00000120333	1	174979925	174992561	16	4	5983	-0.059544	0.52374	MRPS14
ENSG00000120332	1	175036994	175117202	258	26	5983	2.9757	0.0014616	TNN
ENSG00000235750	1	175126123	175162135	83	11	5983	-0.46955	0.68066	KIAA0040
ENSG00000116147	1	175284330	175712906	1016	100	5983	0.087923	0.46497	TNR
ENSG00000143207	1	175913967	176176629	457	25	5983	0.76694	0.22156	RFWD2
ENSG00000116183	1	176432307	176814735	683	38	5983	-1.1601	0.877	PAPPA2
ENSG00000152092	1	176826438	177134109	575	51	5983	0.60687	0.27197	ASTN1
ENSG00000198797	1	177140633	177251558	159	25	5983	1.3446	0.089382	BRINP2
ENSG00000120341	1	177893091	177953438	174	33	5983	-0.85155	0.80277	SEC16B
ENSG00000075391	1	178062864	178448644	442	25	5983	1.5071	0.065894	RASAL2
ENSG00000240021	1	178482212	178517734	70	9	5983	-1.3257	0.90753	TEX35
ENSG00000213057	1	178511887	178518024	24	4	5983	-1.0935	0.86291	C1orf220
ENSG00000116191	1	178694300	178889238	311	16	5983	0.56692	0.28538	RALGPS2
ENSG00000116194	1	178818840	178840187	30	9	5983	0.99557	0.15973	ANGPTL1
ENSG00000116199	1	178994939	179045697	122	15	5983	-1.3266	0.90767	FAM20B
ENSG00000186283	1	179050512	179067158	34	10	5983	-0.6957	0.75669	TOR3A
ENSG00000143322	1	179068462	179198819	214	16	5983	-0.98529	0.83776	ABL2
ENSG00000057252	1	179262925	179327815	213	18	5983	-0.42317	0.66391	SOAT1
ENSG00000162779	1	179334855	179523870	927	23	5983	-1.2988	0.903	AXDND1
ENSG00000116218	1	179519674	179545087	93	13	5983	-1.0818	0.86033	NPHS2
ENSG00000162782	1	179560748	179660407	254	14	5983	-1.1786	0.88072	TDRD5
ENSG00000143340	1	179712298	179785333	162	31	5983	0.84628	0.1987	FAM163A
ENSG00000169905	1	179809102	179846938	55	9	5983	0.92708	0.17694	TOR1AIP2
ENSG00000143337	1	179851177	179894135	98	11	5983	0.93209	0.17564	TOR1AIP1
ENSG00000135837	1	179923873	180084015	337	19	5983	0.3344	0.36904	CEP350
ENSG00000116260	1	180123969	180173165	156	15	5983	-0.38068	0.64828	QSOX1
ENSG00000121454	1	180199421	180249380	161	34	5983	2.0063	0.022413	LHX4
ENSG00000135847	1	180244515	180472089	478	21	5983	0.029027	0.48842	ACBD6
ENSG00000143324	1	180601140	180859387	380	23	5983	-0.29259	0.61508	XPR1
ENSG00000135835	1	180882290	180920750	84	23	5983	0.85842	0.19533	KIAA1614
ENSG00000135823	1	180941861	180992047	68	10	5983	0.62457	0.26613	STX6
ENSG00000153029	1	181003067	181031074	73	17	5983	-0.22519	0.58908	MR1
ENSG00000162783	1	181057638	181059977	4	2	5983	-0.51539	0.69686	IER5
ENSG00000198216	1	181382238	181777219	841	74	5983	-0.21745	0.58607	CACNA1E
ENSG00000179930	1	182023705	182030847	7	2	5983	-0.67172	0.74912	ZNF648
ENSG00000135821	1	182350839	182361341	24	5	5983	0.16341	0.4351	GLUL
ENSG00000203730	1	182367252	182369751	6	2	5983	-0.56103	0.71261	TEDDM1
ENSG00000121446	1	182419256	182529734	271	13	5983	-0.49996	0.69145	RGSL1
ENSG00000135828	1	182542769	182558391	23	8	5983	1.1989	0.11528	RNASEL
ENSG00000143333	1	182567758	182573543	6	2	5983	1.6706	0.047403	RGS16
ENSG00000135824	1	182615239	182653711	87	12	5983	-0.44946	0.67345	RGS8
ENSG00000135838	1	182758428	182799519	57	8	5983	-0.4124	0.65998	NPL
ENSG00000135829	1	182808504	182856886	49	8	5983	-0.41814	0.66208	DHX9
ENSG00000157060	1	182869000	182922660	50	7	5983	-0.61184	0.72968	SHCBP1L
ENSG00000135862	1	182992595	183114727	367	9	5983	0.46885	0.31959	LAMC1
ENSG00000058085	1	183155373	183214035	168	14	5983	-0.77652	0.78128	LAMC2
ENSG00000157064	1	183217372	183387737	351	25	5983	-0.94836	0.82853	NMNAT2
ENSG00000116698	1	183441351	183567381	176	28	5983	0.57198	0.28367	SMG7
ENSG00000116701	1	183524698	183560011	66	16	5983	0.47265	0.31823	NCF2
ENSG00000162704	1	183592401	183604892	62	2	5983	-0.65419	0.7435	ARPC5
ENSG00000143344	1	183605220	183897665	725	49	5983	-1.2157	0.88795	RGL1
ENSG00000173627	1	183615541	183622451	33	2	5983	-0.48671	0.68677	APOBEC4
ENSG00000198756	1	183898796	184006863	284	26	5983	-0.39269	0.65273	COLGALT2
ENSG00000198860	1	184020811	184043346	23	8	5983	1.5402	0.061752	TSEN15
ENSG00000116667	1	184356192	184598154	431	31	5983	-0.86816	0.80735	C1orf21
ENSG00000116406	1	184659365	184724047	107	13	5983	-1.6368	0.94917	EDEM3
ENSG00000135842	1	184759858	184943682	331	28	5983	-1.3063	0.90427	FAM129A
ENSG00000121481	1	185014496	185071740	48	12	5983	-0.20192	0.58001	RNF2
ENSG00000121486	1	185087220	185126204	53	6	5983	0.43092	0.33326	TRMT1L
ENSG00000116668	1	185126212	185260897	120	11	5983	-0.28724	0.61304	SWT1
ENSG00000116679	1	185265520	185286461	11	4	5983	-0.26904	0.60605	IVNS1ABP
ENSG00000143341	1	185703683	186160085	509	27	5983	1.0965	0.13644	HMCN1
ENSG00000116690	1	186265405	186283694	19	5	5983	1.897	0.028914	PRG4
ENSG00000047410	1	186280784	186344825	125	14	5983	1.9098	0.028078	TPR
ENSG00000157181	1	186344890	186390510	71	13	5983	2.3675	0.008954	C1orf27
ENSG00000116703	1	186412698	186430254	20	5	5983	-0.11199	0.54459	PDC
ENSG00000073756	1	186640923	186649559	14	6	5983	1.7386	0.041054	PTGS2
ENSG00000116711	1	186798085	186958113	400	40	5983	1.4178	0.078129	PLA2G4A
ENSG00000162670	1	190066792	190446759	563	31	5983	0.54094	0.29427	BRINP3
ENSG00000150681	1	192127587	192154945	32	8	5983	-0.46147	0.67777	RGS18
ENSG00000253148	1	192286122	192336415	83	12	5983	-1.2017	0.88525	RGS21
ENSG00000090104	1	192544857	192549161	10	3	5983	-1.37	0.91466	RGS1
ENSG00000127074	1	192605275	192629390	36	7	5983	-0.47297	0.68188	RGS13
ENSG00000116741	1	192778169	192781403	2	1	5983	0.73115	0.23234	RGS2
ENSG00000116750	1	192981380	193029237	38	9	5983	2.4923	0.0063455	UCHL5
ENSG00000116747	1	193028552	193060907	29	8	5983	1.8057	0.035481	TROVE2
ENSG00000023572	1	193065598	193075244	11	4	5983	1.3978	0.081094	GLRX2
ENSG00000134371	1	193091147	193223031	152	16	5983	1.346	0.089153	CDC73
ENSG00000162630	1	193148175	193155784	6	2	5983	1.2276	0.1098	B3GALT2
ENSG00000162687	1	196194909	196578355	542	20	5983	0.026233	0.48954	KCNT2
ENSG00000000971	1	196621008	196716634	201	16	5983	-0.70722	0.76028	CFH
ENSG00000116785	1	196743925	196763203	13	2	5983	-1.1765	0.88031	CFHR3
ENSG00000244414	1	196788887	196801319	9	3	5983	1.3666	0.08588	CFHR1
ENSG00000080910	1	196788898	196928356	237	21	5983	1.3908	0.082143	CFHR2
ENSG00000134365	1	196819371	196888102	159	15	5983	1.1856	0.11789	CFHR4
ENSG00000134389	1	196946667	196978804	53	9	5983	0.63578	0.26246	CFHR5
ENSG00000143278	1	197008321	197036397	48	7	5983	-1.7	0.95543	F13B
ENSG00000066279	1	197053258	197115824	81	7	5983	-1.4777	0.93025	ASPM
ENSG00000177888	1	197122810	197169672	72	10	5983	-1.6306	0.94851	ZBTB41
ENSG00000134376	1	197170592	197447585	318	32	5983	-0.21025	0.58326	CRB1
ENSG00000213047	1	197473878	197744826	279	17	5983	0.2189	0.41337	DENND1B
ENSG00000203724	1	197871777	197876497	4	2	5983	0.61748	0.26846	C1orf53
ENSG00000143355	1	197881037	197904608	37	11	5983	-0.52958	0.7018	LHX9
ENSG00000151414	1	198126093	198291550	378	21	5983	-0.6892	0.75465	NEK7
ENSG00000151418	1	198492352	198510075	33	10	5983	-0.93491	0.82508	ATP6V1G3
ENSG00000081237	1	198607801	198726545	257	25	5983	-0.84059	0.79971	PTPRC
ENSG00000116833	1	199996730	200146552	415	54	5983	0.69565	0.24332	NR5A2
ENSG00000162702	1	200374068	200379184	2	1	5983	-0.77437	0.78064	ZNF281
ENSG00000118193	1	200520628	200589862	197	20	5983	1.1196	0.13145	KIF14
ENSG00000118197	1	200593024	200639097	88	13	5983	0.89138	0.18636	DDX59
ENSG00000118200	1	200708686	200829832	233	26	5983	-0.12872	0.55121	CAMSAP2
ENSG00000170128	1	200842083	200843306	3	2	5983	1.2617	0.10353	GPR25
ENSG00000163362	1	200860176	200884863	56	13	5983	-0.68268	0.75259	C1orf106
ENSG00000116852	1	200938520	200992828	107	12	5983	-1.3646	0.91381	KIF21B
ENSG00000081248	1	201008642	201081694	182	39	5983	-1.1649	0.87796	CACNA1S
ENSG00000232237	1	201083081	201096312	23	5	5983	0.15199	0.4396	ASCL5
ENSG00000116857	1	201103900	201140702	104	19	5983	-0.98393	0.83742	TMEM9
ENSG00000163395	1	201159953	201198080	111	23	5983	0.74072	0.22943	IGFN1
ENSG00000081277	1	201252580	201302121	181	18	5983	-0.91189	0.81909	PKP1
ENSG00000118194	1	201328136	201346890	43	9	5983	-0.21152	0.58376	TNNT2
ENSG00000159166	1	201342372	201368736	68	18	5983	-0.51629	0.69717	LAD1
ENSG00000159173	1	201373625	201398994	41	13	5983	-1.5089	0.93433	TNNI1
ENSG00000174307	1	201434620	201438365	12	5	5983	-0.31149	0.62228	PHLDA3
ENSG00000159176	1	201452658	201478584	82	11	5983	0.77029	0.22056	CSRP1
ENSG00000134369	1	201592411	201796102	389	44	5983	0.82388	0.205	NAV1
ENSG00000198700	1	201798269	201853422	85	15	5983	2.4407	0.0073293	IPO9
ENSG00000198892	1	201857808	201861434	5	2	5983	3.7184	0.00010025	SHISA4
ENSG00000163431	1	201865580	201915715	99	19	5983	1.1277	0.12973	LMOD1
ENSG00000134375	1	201924619	201939789	31	6	5983	-0.24359	0.59623	TIMM17A
ENSG00000176393	1	201951500	201975275	108	16	5983	0.82296	0.20527	RNPEP
ENSG00000163435	1	201977073	201986316	18	8	5983	0.63074	0.2641	ELF3
ENSG00000170075	1	202091986	202102720	29	10	5983	-2.6517	0.996	GPR37L1
ENSG00000143862	1	202102532	202113869	13	5	5983	0.31537	0.37624	ARL8A
ENSG00000143851	1	202116141	202130716	32	13	5983	0.65807	0.25525	PTPN7
ENSG00000133067	1	202163029	202288909	259	30	5983	-1.7329	0.95844	LGR6
ENSG00000077152	1	202300785	202311108	7	2	5983	-1.0104	0.84385	UBE2T
ENSG00000077157	1	202317827	202561834	263	14	5983	-0.567	0.71464	PPP1R12B
ENSG00000143858	1	202559724	202679545	223	36	5983	0.73833	0.23016	SYT2
ENSG00000117139	1	202696526	202778598	177	18	5983	-1.4694	0.92914	KDM5B
ENSG00000184774	1	202789394	202796353	7	3	5983	-0.10974	0.54369	RP11-480I12.4
ENSG00000183155	1	202848085	202858263	18	5	5983	0.058602	0.47663	RABIF
ENSG00000117153	1	202860228	202897764	64	7	5983	0.14319	0.44307	KLHL12
ENSG00000159346	1	202909951	202927700	40	9	5983	0.24026	0.40506	ADIPOR1
ENSG00000159348	1	202930997	202936408	9	3	5983	0.22454	0.41117	CYB5R1
ENSG00000163444	1	202976514	202993976	25	6	5983	0.012632	0.49496	TMEM183A
ENSG00000143847	1	202995626	203047868	145	24	5983	-0.14737	0.55858	PPFIA4
ENSG00000122180	1	203052260	203055164	11	4	5983	-0.94044	0.8265	MYOG
ENSG00000163485	1	203059782	203136533	123	22	5983	-0.95601	0.83047	ADORA1
ENSG00000133055	1	203136939	203144941	16	6	5983	-2.5778	0.99503	MYBPH
ENSG00000133048	1	203148059	203155877	25	5	5983	0.18493	0.42664	CHI3L1
ENSG00000133063	1	203181955	203242769	143	26	5983	-0.22246	0.58802	CHIT1
ENSG00000159388	1	203274619	203278730	4	2	5983	-0.99246	0.83951	BTG2
ENSG00000122176	1	203309756	203320617	25	7	5983	-1.0358	0.84986	FMOD
ENSG00000188783	1	203444956	203460480	39	7	5983	0.50725	0.30599	PRELP
ENSG00000188770	1	203463271	203477992	39	6	5983	0.65382	0.25662	OPTC
ENSG00000058668	1	203595689	203713209	224	34	5983	-0.53434	0.70345	ATP2B4
ENSG00000122188	1	203734304	203745361	32	4	5983	1.2858	0.099264	LAX1
ENSG00000058673	1	203764782	203823252	133	10	5983	0.3329	0.3696	ZC3H11A
ENSG00000257315	1	203765437	203769686	3	1	5983	0.019761	0.49212	ZBED6
ENSG00000182004	1	203830731	203839678	30	5	5983	0.85174	0.19718	SNRPE
ENSG00000143842	1	204042243	204096863	123	36	5983	-1.5895	0.94402	SOX13
ENSG00000143845	1	204100190	204121307	36	15	5983	-0.43401	0.66786	ETNK2
ENSG00000143839	1	204123944	204135465	36	9	5983	-1.9489	0.97434	REN
ENSG00000170498	1	204159469	204165614	18	4	5983	-0.12048	0.54795	KISS1
ENSG00000174567	1	204167288	204183220	31	9	5983	-0.53974	0.70531	GOLT1A
ENSG00000143850	1	204187979	204346793	417	35	5983	-1.2522	0.89475	PLEKHA6
ENSG00000158615	1	204372515	204380919	11	3	5983	-0.95842	0.83108	PPP1R15B
ENSG00000133056	1	204391756	204463852	127	15	5983	0.66662	0.25251	PIK3C2B
ENSG00000198625	1	204485511	204542871	108	9	5983	1.3822	0.083455	MDM4
ENSG00000170382	1	204586298	204654861	137	21	5983	1.4114	0.079064	LRRN2
ENSG00000163531	1	204797779	204991950	469	53	5983	0.75259	0.22585	NFASC
ENSG00000184144	1	205012325	205047627	106	16	5983	-0.70928	0.76093	CNTN2
ENSG00000174529	1	205052258	205053645	4	2	5983	-0.25416	0.60031	TMEM81
ENSG00000117222	1	205055270	205091143	87	12	5983	-0.97493	0.8352	RBBP5
ENSG00000133059	1	205111632	205180727	139	12	5983	-1.6995	0.95539	DSTYK
ENSG00000133069	1	205197304	205242471	104	13	5983	-1.7682	0.96149	TMCC2
ENSG00000163545	1	205271187	205290883	41	11	5983	-0.029144	0.51163	NUAK2
ENSG00000162873	1	205305220	205326218	81	13	5983	0.069371	0.47235	KLHDC8A
ENSG00000186007	1	205350506	205425082	156	28	5983	1.2248	0.11033	LEMD1
ENSG00000117266	1	205473723	205501921	107	32	5983	0.30591	0.37984	CDK18
ENSG00000174514	1	205538013	205572046	100	19	5983	-0.30337	0.6192	MFSD4
ENSG00000158711	1	205577071	205601090	49	10	5983	-0.10597	0.5422	ELK4
ENSG00000158715	1	205626979	205649587	51	15	5983	-0.14103	0.55608	SLC45A3
ENSG00000069275	1	205681947	205719404	71	16	5983	0.065695	0.47381	NUCKS1
ENSG00000117280	1	205737114	205744588	26	7	5983	1.1668	0.12165	RAB7L1
ENSG00000133065	1	205758221	205782876	50	13	5983	1.1007	0.13552	SLC41A1
ENSG00000162877	1	205797150	205819260	44	15	5983	0.78261	0.21693	PM20D1
ENSG00000174502	1	205882176	205912588	84	16	5983	0.47778	0.3164	SLC26A9
ENSG00000163486	1	206516200	206637783	98	13	5983	-0.68692	0.75393	SRGAP2
ENSG00000143466	1	206643791	206670223	61	17	5983	1.1117	0.13314	IKBKE
ENSG00000162888	1	206664449	206671061	23	6	5983	-0.34423	0.63466	C1orf147
ENSG00000136653	1	206680879	206762616	167	26	5983	-0.20011	0.5793	RASSF5
ENSG00000143486	1	206744620	206785904	87	16	5983	-0.6265	0.73451	EIF2D
ENSG00000143479	1	206808881	206857764	102	16	5983	-0.46553	0.67922	DYRK3
ENSG00000162889	1	206858289	206907628	95	16	5983	1.2705	0.10195	MAPKAPK2
ENSG00000136634	1	206940947	206945839	9	4	5983	0.30476	0.38028	IL10
ENSG00000142224	1	206972215	207016324	93	17	5983	0.03436	0.4863	IL19
ENSG00000162891	1	207038699	207042568	4	2	5983	-0.21766	0.58615	IL20
ENSG00000162892	1	207070788	207077484	11	3	5983	-1.2957	0.90246	IL24
ENSG00000162894	1	207077731	207096592	22	4	5983	-0.50468	0.69311	FAIM3
ENSG00000162896	1	207101863	207119811	31	5	5983	-0.73431	0.76862	PIGR
ENSG00000162897	1	207131310	207143970	29	3	5983	-1.1047	0.86536	FCAMR
ENSG00000182795	1	207191866	207206101	9	6	5983	-0.76011	0.77641	C1orf116
ENSG00000180667	1	207217194	207226325	13	4	5983	-0.87976	0.8105	YOD1
ENSG00000123836	1	207222801	207254369	36	7	5983	-0.71136	0.76157	PFKFB2
ENSG00000123843	1	207262187	207273338	13	4	5983	-0.88068	0.81075	C4BPB
ENSG00000123838	1	207277607	207318317	81	15	5983	0.6457	0.25924	C4BPA
ENSG00000196352	1	207494853	207534311	70	7	5983	1.3849	0.083042	CD55
ENSG00000117322	1	207627575	207663240	61	11	5983	1.6005	0.054744	CR2
ENSG00000203710	1	207669492	207813992	208	23	5983	0.28949	0.3861	CR1
ENSG00000197721	1	207818458	207911761	315	19	5983	0.45202	0.32563	CR1L
ENSG00000117335	1	207925402	207968858	82	10	5983	-0.4378	0.66923	CD46
ENSG00000174059	1	208057594	208084747	73	14	5983	-1.3273	0.90779	CD34
ENSG00000076356	1	208195587	208417665	489	57	5983	-0.576	0.71769	PLXNA2
ENSG00000008118	1	209757062	209787283	77	15	5983	0.39007	0.34824	CAMK1G
ENSG00000196878	1	209788215	209825811	116	18	5983	-0.57066	0.71589	LAMB3
ENSG00000123689	1	209848765	209849733	3	2	5983	-0.48582	0.68645	G0S2
ENSG00000117594	1	209859510	209908295	67	7	5983	0.38518	0.35005	HSD11B1
ENSG00000009790	1	209929377	209955668	52	6	5983	0.72113	0.23541	TRAF3IP3
ENSG00000162757	1	209955661	209957904	1	1	5983	2.8387	0.0022651	C1orf74
ENSG00000117595	1	209959036	209979465	42	5	5983	2.6532	0.0039867	IRF6
ENSG00000117597	1	210001352	210030910	88	10	5983	1.9939	0.02308	DIEXF
ENSG00000143469	1	210111538	210337636	315	16	5983	0.52816	0.29869	SYT14
ENSG00000082497	1	210406144	210419976	11	5	5983	1.8044	0.035581	SERTAD4
ENSG00000054392	1	210501596	210849638	1094	96	5983	-0.93744	0.82573	HHAT
ENSG00000143473	1	210856555	211307457	1148	80	5983	2.9354	0.0016657	KCNH1
ENSG00000117625	1	211431719	211489727	167	23	5983	0.51637	0.3028	RCOR3
ENSG00000082512	1	211499957	211548288	97	18	5983	0.91546	0.17997	TRAF5
ENSG00000198570	1	211649864	211666259	42	11	5983	0.87789	0.19	RD3
ENSG00000170385	1	211744910	211752084	7	3	5983	-0.54157	0.70594	SLC30A1
ENSG00000117650	1	211836114	211848960	26	7	5983	-1.3285	0.90799	NEK2
ENSG00000123684	1	211916799	212004114	255	20	5983	-0.044334	0.51768	LPGAT1
ENSG00000143493	1	212113741	212208884	302	18	5983	-0.16447	0.56532	INTS7
ENSG00000143476	1	212208919	212280742	207	24	5983	-0.16742	0.56648	DTL
ENSG00000066027	1	212458879	212535200	137	18	5983	-0.91294	0.81936	PPP2R5A
ENSG00000065600	1	212537273	212588243	104	19	5983	-0.84106	0.79984	TMEM206
ENSG00000117691	1	212606229	212619714	34	6	5983	-1.0431	0.85155	NENF
ENSG00000162772	1	212738676	212794119	168	31	5983	-0.12464	0.54959	ATF3
ENSG00000162771	1	212797789	212800120	3	2	5983	0.89759	0.1847	FAM71A
ENSG00000123685	1	212859760	212873327	40	11	5983	0.54781	0.29191	BATF3
ENSG00000117697	1	212899495	212965124	246	15	5983	0.93753	0.17424	NSL1
ENSG00000203705	1	212965170	212989968	96	8	5983	0.39004	0.34825	TATDN3
ENSG00000185523	1	213003483	213020991	79	12	5983	0.50671	0.30618	C1orf227
ENSG00000162769	1	213031597	213072705	198	12	5983	0.71885	0.23612	FLVCR1
ENSG00000143494	1	213123862	213165379	100	18	5983	-0.39013	0.65178	VASH2
ENSG00000174606	1	213165524	213189168	27	6	5983	0.4164	0.33856	ANGEL2
ENSG00000136643	1	213224589	213448116	227	19	5983	0.70824	0.2394	RPS6KC1
ENSG00000117707	1	214156524	214214595	115	19	5983	1.8919	0.029253	PROX1
ENSG00000143499	1	214454445	214510474	160	22	5983	0.057053	0.47725	SMYD2
ENSG00000152104	1	214522039	214725792	610	59	5983	1.6777	0.046708	PTPN14
ENSG00000117724	1	214776538	214837931	179	16	5983	1.0666	0.14308	CENPF
ENSG00000082482	1	215179118	215410436	475	28	5983	-0.18664	0.57403	KCNK2
ENSG00000136636	1	215740735	215795149	22	9	5983	-1.3517	0.91177	KCTD3
ENSG00000042781	1	215796236	216596738	1842	132	5983	0.16563	0.43422	USH2A
ENSG00000196482	1	216676588	217311097	1738	150	5983	2.6404	0.0041407	ESRRG
ENSG00000092978	1	217600334	217804424	437	49	5983	0.29084	0.38559	GPATCH2
ENSG00000162814	1	217804666	218045038	568	31	5983	-0.33151	0.62987	SPATA17
ENSG00000067533	1	218458629	218511325	73	5	5983	-0.62354	0.73354	RRP15
ENSG00000092969	1	218519577	218617961	160	30	5983	-0.60908	0.72876	TGFB2
ENSG00000228208	1	218683438	218699320	47	3	5983	-0.17614	0.56991	C1orf143
ENSG00000143353	1	219347186	219386207	44	8	5983	-0.80834	0.79055	LYPLAL1
ENSG00000196660	1	219858769	220131989	698	42	5983	0.25952	0.39762	SLC30A10
ENSG00000136628	1	220141943	220220000	222	11	5983	0.052929	0.47889	EPRS
ENSG00000162813	1	220230824	220263804	62	16	5983	0.33103	0.37031	BPNT1
ENSG00000067704	1	220267444	220321380	97	15	5983	0.47321	0.31803	IARS2
ENSG00000118873	1	220321635	220445796	207	20	5983	0.16485	0.43453	RAB3GAP2
ENSG00000116141	1	220701568	220837803	221	15	5983	0.21661	0.41426	MARK1
ENSG00000162817	1	220863187	220872499	32	7	5983	-2.0188	0.97825	C1orf115
ENSG00000117791	1	220921567	220958150	90	9	5983	-1.5633	0.94101	2002-03-01
ENSG00000186205	1	220960101	220987735	75	19	5983	-1.879	0.96988	2001-03-01
ENSG00000136630	1	221051699	221058401	15	5	5983	0.51599	0.30293	HLX
ENSG00000143507	1	221874766	221915518	62	16	5983	0.13857	0.44489	DUSP10
ENSG00000143512	1	222695602	222721445	4	2	5983	-0.62246	0.73318	HHIPL2
ENSG00000143498	1	222731244	222763275	28	2	5983	-1.2744	0.89874	TAF1A
ENSG00000154305	1	222791428	222841354	80	6	5983	0.7169	0.23672	MIA3
ENSG00000186063	1	222841355	222886552	22	3	5983	1.1381	0.12753	AIDA
ENSG00000162819	1	222885895	222908538	10	2	5983	1.1597	0.12308	BROX
ENSG00000197520	1	222910549	222924147	5	2	5983	1.4028	0.080335	FAM177B
ENSG00000187554	1	223282748	223316624	1	1	5983	-0.39703	0.65433	TLR5
ENSG00000143502	1	223394161	223537544	263	17	5983	-0.33739	0.63209	SUSD4
ENSG00000203697	1	223711349	223853436	248	31	5983	-0.077611	0.53093	CAPN8
ENSG00000162909	1	223889295	223963720	175	12	5983	-0.39123	0.65219	CAPN2
ENSG00000143514	1	223967601	224033674	114	12	5983	-0.52442	0.70001	TP53BP2
ENSG00000143756	1	224301789	224349749	105	8	5983	0.36771	0.35654	FBXO28
ENSG00000143753	1	224363458	224381143	34	8	5983	-0.28049	0.61045	DEGS1
ENSG00000143748	1	224415036	224518089	142	18	5983	0.28318	0.38852	NVL
ENSG00000143771	1	224544552	224567161	34	4	5983	0.19017	0.42459	CNIH4
ENSG00000162923	1	224572845	224624735	56	4	5983	0.27698	0.3909	WDR26
ENSG00000143786	1	224622362	224928251	658	38	5983	0.14936	0.44063	CNIH3
ENSG00000185842	1	225083964	225586996	1317	29	5983	1.0206	0.15371	DNAH14
ENSG00000143815	1	225589204	225616627	50	13	5983	0.11111	0.45576	LBR
ENSG00000154380	1	225674537	225840844	316	13	5983	-0.34432	0.6347	ENAH
ENSG00000143742	1	225965531	225978168	28	7	5983	-0.59895	0.7254	SRP9
ENSG00000143819	1	225997794	226033260	100	29	5983	-0.86188	0.80562	EPHX1
ENSG00000196187	1	226033237	226070069	91	12	5983	-1.1639	0.87777	TMEM63A
ENSG00000243709	1	226073982	226099082	71	11	5983	-0.46244	0.67812	LEFTY1
ENSG00000143811	1	226107578	226111978	5	3	5983	0.10064	0.45992	PYCR2
ENSG00000143768	1	226124298	226129189	5	2	5983	1.4331	0.075921	LEFTY2
ENSG00000143751	1	226170403	226187032	12	5	5983	0.32041	0.37433	SDE2
ENSG00000163041	1	226249552	226259702	10	4	5983	1.8146	0.034796	H3F3A
ENSG00000182827	1	226332380	226374431	75	12	5983	-0.30124	0.61838	ACBD3
ENSG00000185155	1	226411319	226414755	2	1	5983	1.9948	0.023032	MIXL1
ENSG00000183814	1	226418850	226497570	113	18	5983	1.5056	0.066091	LIN9
ENSG00000143799	1	226548392	226595780	111	11	5983	-0.76739	0.77858	PARP1
ENSG00000203685	1	226736501	226796915	130	24	5983	-0.86151	0.80552	C1orf95
ENSG00000143772	1	226819391	226927024	153	26	5983	0.010235	0.49592	ITPKB
ENSG00000143801	1	227057885	227083806	51	7	5983	0.15743	0.43745	PSEN2
ENSG00000163050	1	227085237	227175246	162	36	5983	-0.36525	0.64254	ADCK3
ENSG00000143776	1	227177566	227506175	1423	22	5983	-0.9902	0.83896	CDC42BPA
ENSG00000181450	1	227751244	227865144	238	18	5983	0.4613	0.32229	ZNF678
ENSG00000143740	1	227916240	227968927	101	14	5983	0.5726	0.28346	SNAP47
ENSG00000081692	1	227918126	227923112	12	5	5983	0.019299	0.4923	JMJD4
ENSG00000185888	1	228003394	228034171	94	17	5983	0.0867	0.46546	PRSS38
ENSG00000143816	1	228106357	228135599	69	8	5983	0.82276	0.20532	WNT9A
ENSG00000154342	1	228194752	228248961	83	11	5983	0.19586	0.42236	WNT3A
ENSG00000143761	1	228270361	228286912	22	5	5983	0.012593	0.49498	ARF1
ENSG00000143793	1	228288427	228293112	2	1	5983	-0.72235	0.76496	C1orf35
ENSG00000143774	1	228327663	228336685	11	4	5983	-0.33707	0.63197	GUK1
ENSG00000198835	1	228337553	228347527	10	3	5983	0.02842	0.48866	GJC2
ENSG00000203684	1	228351787	228353213	1	1	5983	0.017104	0.49318	IBA57-AS1
ENSG00000181873	1	228353516	228369958	19	5	5983	-0.78876	0.78487	IBA57
ENSG00000162913	1	228391207	228401365	17	2	5983	-1.1058	0.8656	C1orf145
ENSG00000154358	1	228395831	228566577	399	23	5983	0.57511	0.28261	OBSCN
ENSG00000154370	1	228581374	228594541	19	5	5983	0.30752	0.37922	TRIM11
ENSG00000162931	1	228595641	228604562	9	3	5983	0.38265	0.35099	TRIM17
ENSG00000168148	1	228612546	228613026	2	1	5983	-0.69306	0.75586	HIST3H3
ENSG00000168159	1	228674762	228683467	15	6	5983	0.33602	0.36843	RNF187
ENSG00000116574	1	228870824	228882416	41	7	5983	-0.77678	0.78135	RHOU
ENSG00000177800	1	229385383	229387557	2	1	5983	-0.68076	0.75199	TMEM78
ENSG00000168118	1	229406822	229441641	70	8	5983	1.1291	0.12942	RAB4A
ENSG00000213029	1	229440129	229441248	2	1	5983	-0.6351	0.73732	SPHAR
ENSG00000154429	1	229456758	229479041	50	9	5983	1.3947	0.081556	CCSAP
ENSG00000143632	1	229566992	229569845	4	1	5983	-0.39319	0.65291	ACTA1
ENSG00000069248	1	229577045	229644103	117	5	5983	-0.486	0.68652	NUP133
ENSG00000135776	1	229652329	229694442	39	6	5983	-0.55969	0.71216	ABCB10
ENSG00000135801	1	229728858	229761794	76	10	5983	-1.4443	0.92567	TAF5L
ENSG00000135763	1	229761981	229795946	58	9	5983	-1.195	0.88396	URB2
ENSG00000143641	1	230193536	230417870	720	72	5983	0.26241	0.3965	GALNT2
ENSG00000177614	1	230457392	230561475	324	33	5983	-0.5059	0.69354	PGBD5
ENSG00000135775	1	230778235	230829728	141	24	5983	1.1944	0.11615	COG2
ENSG00000135744	1	230838269	230850043	45	10	5983	1.2502	0.10561	AGT
ENSG00000135773	1	230883130	230937749	201	27	5983	0.6548	0.2563	CAPN9
ENSG00000119280	1	230972865	231005335	74	16	5983	-1.9959	0.97703	C1orf198
ENSG00000143643	1	231041989	231114621	225	21	5983	0.11232	0.45529	TTC13
ENSG00000173409	1	231114727	231136341	46	6	5983	0.48641	0.31334	ARV1
ENSG00000182118	1	231154704	231175992	87	18	5983	-0.95402	0.82996	FAM89A
ENSG00000119283	1	231297858	231357302	136	27	5983	-1.5221	0.93601	TRIM67
ENSG00000143633	1	231359509	231376933	31	8	5983	-0.74766	0.77267	C1orf131
ENSG00000116906	1	231376953	231413719	59	5	5983	-0.053462	0.52132	GNPAT
ENSG00000116903	1	231468480	231473598	5	1	5983	-0.52278	0.69944	EXOC8
ENSG00000010072	1	231472850	231490769	27	4	5983	-0.23045	0.59113	SPRTN
ENSG00000135766	1	231499497	231560790	226	6	5983	-0.90568	0.81745	EGLN1
ENSG00000116918	1	231664399	231702270	47	13	5983	-0.47124	0.68126	TSNAX
ENSG00000270106	1	231664399	231954990	486	52	5983	-0.030943	0.51234	TSNAX-DISC1
ENSG00000162946	1	231762561	232177018	904	108	5983	0.76014	0.22358	DISC1
ENSG00000116991	1	232533711	232697304	377	27	5983	0.47125	0.31873	SIPA1L2
ENSG00000212916	1	232940643	232946092	10	3	5983	0.28531	0.3877	MAP10
ENSG00000135778	1	233086351	233119628	64	8	5983	0.4406	0.32975	NTPCR
ENSG00000135749	1	233119181	233431459	928	63	5983	0.75147	0.22619	PCNXL2
ENSG00000143674	1	233463514	233520894	169	20	5983	-0.18323	0.57269	MLK4
ENSG00000135750	1	233749750	233808258	150	38	5983	0.37274	0.35467	KCNK1
ENSG00000183780	1	234040679	234460262	1117	110	5983	-1.0821	0.86039	SLC35F3
ENSG00000168275	1	234509202	234519795	38	4	5983	-0.70313	0.75901	COA6
ENSG00000059588	1	234527059	234614849	351	39	5983	0.36439	0.35778	TARBP1
ENSG00000168264	1	234740015	234745271	5	3	5983	0.58575	0.27902	IRF2BP2
ENSG00000173726	1	235272651	235292251	44	6	5983	-1.1466	0.87422	TOMM20
ENSG00000188739	1	235294498	235324772	57	8	5983	-1.2222	0.88919	RBM34
ENSG00000054267	1	235294949	235491534	377	14	5983	-1.2573	0.89567	ARID4B
ENSG00000152904	1	235490665	235507847	31	7	5983	-0.77809	0.78174	GGPS1
ENSG00000116957	1	235530675	235612283	200	22	5983	-0.2578	0.60172	TBCE
ENSG00000162885	1	235613238	235667781	110	11	5983	0.32127	0.374	B3GALNT2
ENSG00000168243	1	235710987	235814054	276	33	5983	-1.5271	0.93663	GNG4
ENSG00000143669	1	235824341	236046940	235	16	5983	-0.70431	0.75938	LYST
ENSG00000116962	1	236139130	236228462	218	31	5983	-0.36854	0.64377	NID1
ENSG00000077585	1	236305832	236385165	193	18	5983	-1.5882	0.94388	GPR137B
ENSG00000086619	1	236378855	236445319	320	11	5983	-2.2317	0.98718	ERO1LB
ENSG00000186197	1	236511562	236648214	431	49	5983	1.2231	0.11065	EDARADD
ENSG00000116977	1	236681300	236716281	171	9	5983	-0.3269	0.62813	LGALS8
ENSG00000119285	1	236712305	236767804	275	12	5983	0.059567	0.47625	HEATR1
ENSG00000077522	1	236849754	236927931	213	33	5983	-0.32568	0.62767	ACTN2
ENSG00000116984	1	236958610	237067281	210	13	5983	0.95909	0.16876	MTR
ENSG00000198626	1	237205505	237997288	2268	193	5983	0.85813	0.19541	RYR2
ENSG00000116996	1	238045705	238054094	26	6	5983	-0.25852	0.602	ZP4
ENSG00000270188	1	238107024	238108575	9	1	5983	0.85208	0.19708	MTRNR2L11
ENSG00000133019	1	239549865	240078750	1072	96	5983	-0.98941	0.83877	CHRM3
ENSG00000155816	1	240177648	240638489	1366	93	5983	-0.30412	0.61948	FMN2
ENSG00000180875	1	240652873	240775449	289	58	5983	1.0823	0.13955	GREM2
ENSG00000182901	1	240931554	241520530	1529	152	5983	-0.074006	0.5295	RGS7
ENSG00000091483	1	241660903	241683061	31	8	5983	-0.76275	0.77719	FH
ENSG00000117009	1	241695434	241758944	176	38	5983	-0.092204	0.53673	KMO
ENSG00000054277	1	241753404	241840678	218	49	5983	0.045156	0.48199	OPN3
ENSG00000203668	1	241792155	241799232	15	7	5983	-0.49058	0.68814	CHML
ENSG00000162843	1	241815580	241965435	435	57	5983	-0.41804	0.66204	WDR64
ENSG00000174371	1	242011269	242058450	177	19	5983	0.90408	0.18298	EXO1
ENSG00000197769	1	242158792	242162375	8	2	5983	-0.20097	0.57964	MAP1LC3C
ENSG00000180287	1	242246288	242687998	1315	95	5983	-0.4764	0.6831	PLD5
ENSG00000143702	1	243287730	243418650	136	14	5983	-0.69064	0.7551	CEP170
ENSG00000054282	1	243419320	243663394	357	32	5983	0.43744	0.3309	SDCCAG8
ENSG00000117020	1	243651535	244014381	395	21	5983	-0.8532	0.80323	AKT3
ENSG00000173728	1	244515937	244552965	129	16	5983	-0.49208	0.68867	C1orf100
ENSG00000035687	1	244571796	244615436	82	16	5983	-0.039177	0.51563	ADSS
ENSG00000179397	1	244617679	244804479	500	25	5983	-0.57828	0.71846	C1orf101
ENSG00000121644	1	244816237	244872335	96	14	5983	0.50587	0.30647	DESI2
ENSG00000203667	1	244998624	245008359	17	3	5983	-1.0872	0.86152	COX20
ENSG00000153187	1	245014468	245027844	11	4	5983	-0.045994	0.51834	HNRNPU
ENSG00000203666	1	245133007	245290466	362	19	5983	-0.60087	0.72604	EFCAB2
ENSG00000162849	1	245318287	245872733	1629	186	5983	-0.39927	0.65515	KIF26B
ENSG00000185420	1	245912642	246670614	2506	100	5983	0.49615	0.30989	SMYD3
ENSG00000162851	1	246703862	246729626	127	14	5983	1.255	0.10475	TFB2M
ENSG00000162852	1	246729746	246831886	224	28	5983	0.24593	0.40287	CNST
ENSG00000143653	1	246887349	246931439	107	14	5983	0.52214	0.30078	SCCPDH
ENSG00000153207	1	247002400	247095280	150	19	5983	-0.58255	0.7199	AHCTF1
ENSG00000197472	1	247108849	247171395	164	22	5983	0.12693	0.4495	ZNF695
ENSG00000135747	1	247108849	247242113	470	27	5983	-0.098019	0.53904	ZNF670
ENSG00000188295	1	247263264	247267674	10	2	5983	0.25902	0.39781	ZNF669
ENSG00000221953	1	247273462	247275719	8	3	5983	1.7779	0.037712	C1orf229
ENSG00000196418	1	247285277	247335318	130	14	5983	0.21535	0.41475	ZNF124
ENSG00000162714	1	247460714	247495148	76	11	5983	0.6943	0.24375	ZNF496
ENSG00000162711	1	247579458	247612410	105	27	5983	-1.2347	0.89153	NLRP3
ENSG00000177535	1	247614255	247615308	1	1	5983	-0.2138	0.58465	OR2B11
ENSG00000169224	1	247670360	247740992	194	37	5983	1.1279	0.12967	GCSAML
ENSG00000196242	1	247693434	247697141	11	4	5983	0.85073	0.19746	OR2C3
ENSG00000177489	1	247751662	247752615	3	2	5983	0.11802	0.45302	OR2G2
ENSG00000177476	1	247768856	247769838	3	2	5983	0.39771	0.34542	OR2G3
ENSG00000197437	1	247835320	247836365	7	2	5983	0.52958	0.2982	OR13G1
ENSG00000169214	1	247875045	247876105	5	2	5983	0.26516	0.39544	OR6F1
ENSG00000241128	1	247886401	247887345	4	2	5983	1.8283	0.033753	OR14A2
ENSG00000221888	1	247920676	247921982	2	1	5983	2.7783	0.0027324	OR1C1
ENSG00000196772	1	247978102	247979031	3	1	5983	1.9705	0.02439	OR14A16
ENSG00000197591	1	248004199	248005254	5	1	5983	2.2461	0.012347	OR11L1
ENSG00000162722	1	248020501	248041507	77	11	5983	1.4008	0.080631	TRIM58
ENSG00000238243	1	248031277	248060449	93	14	5983	0.91227	0.18081	OR2W3
ENSG00000177462	1	248084320	248085258	1	1	5983	-0.068793	0.52742	OR2T8
ENSG00000177275	1	248097071	248098057	1	1	5983	1.7261	0.042164	OR2AJ1
ENSG00000196071	1	248100493	248264224	403	26	5983	-1.0637	0.85627	OR2L13
ENSG00000196936	1	248112160	248113098	5	2	5983	0.14876	0.44087	OR2L8
ENSG00000187080	1	248128535	248129641	2	1	5983	-1.1497	0.87487	OR2AK2
ENSG00000197454	1	248185250	248186188	2	1	5983	0.16498	0.43448	OR2L5
ENSG00000203663	1	248201474	248202607	1	1	5983	-1.3856	0.91707	OR2L2
ENSG00000198128	1	248223984	248224922	4	1	5983	-1.7647	0.96119	OR2L3
ENSG00000162727	1	248308450	248309388	2	1	5983	-2.4308	0.99247	OR2M5
ENSG00000198601	1	248343288	248344331	2	1	5983	-0.2915	0.61467	OR2M2
ENSG00000228198	1	248366332	248367392	2	1	5983	1.5885	0.056091	OR2M3
ENSG00000171180	1	248402231	248403166	1	1	5983	-0.30724	0.62067	OR2M4
ENSG00000177201	1	248457918	248458880	2	1	5983	1.4434	0.07445	OR2T12
ENSG00000177186	1	248486894	248487899	6	2	5983	0.38825	0.34892	OR2M7
ENSG00000177174	1	248512077	248513015	4	1	5983	0.67351	0.25031	OR14C36
ENSG00000196944	1	248524883	248525929	1	1	5983	2.1307	0.016557	OR2T4
ENSG00000198104	1	248550910	248551836	4	1	5983	1.9193	0.027471	OR2T6
ENSG00000175143	1	248569296	248570405	1	1	5983	0.81823	0.20661	OR2T1
ENSG00000189181	1	248844628	248845629	4	1	5983	-0.28617	0.61263	OR14I1
ENSG00000175137	1	249104648	249120832	14	2	5983	1.3422	0.089773	SH3BP5L
ENSG00000171161	1	249132409	249143716	8	2	5983	-1.6186	0.94723	ZNF672
ENSG00000171163	1	249144205	249153343	8	2	5983	-1.0779	0.85946	ZNF692
ENSG00000185220	1	249200395	249214145	8	2	5983	-0.62777	0.73492	PGBD2
ENSG00000184731	2	38814	46870	8	2	5983	-0.7421	0.77099	FAM110C
ENSG00000035115	2	217730	266398	76	9	5983	-0.044973	0.51794	SH3YL1
ENSG00000143727	2	264140	278283	23	6	5983	0.071103	0.47166	ACP1
ENSG00000189292	2	279558	288851	15	4	5983	-0.26856	0.60586	FAM150B
ENSG00000151353	2	667335	677439	19	4	5983	-1.164	0.87778	TMEM18
ENSG00000172554	2	946554	1371385	1606	67	5983	1.7129	0.043368	SNTG2
ENSG00000115705	2	1377995	1547483	528	37	5983	-0.23822	0.59414	TPO
ENSG00000130508	2	1635659	1748624	307	44	5983	0.85485	0.19632	PXDN
ENSG00000186487	2	1792885	2335032	1280	87	5983	0.58423	0.27953	MYT1L
ENSG00000032389	2	3192696	3381653	543	27	5983	1.3075	0.095513	TSSC1
ENSG00000171853	2	3383446	3488865	250	31	5983	0.64216	0.26038	TRAPPC12
ENSG00000182551	2	3501132	3523507	57	5	5983	1.239	0.10767	ADI1
ENSG00000171865	2	3592383	3606206	44	10	5983	-0.03845	0.51534	RNASEH1
ENSG00000171863	2	3622795	3628509	15	6	5983	0.19309	0.42345	RPS7
ENSG00000118004	2	3642426	3692048	151	15	5983	1.6395	0.050555	COLEC11
ENSG00000151360	2	3705785	3750261	143	18	5983	1.0578	0.14508	ALLC
ENSG00000214866	2	3751453	3836122	259	39	5983	0.50636	0.3063	DCDC2C
ENSG00000176887	2	5832799	5841516	7	4	5983	1.187	0.11762	SOX11
ENSG00000134326	2	6980701	7006766	19	11	5983	-0.16081	0.56388	CMPK2
ENSG00000134321	2	7005937	7038370	39	9	5983	-0.43183	0.66707	RSAD2
ENSG00000151692	2	7057523	7208417	435	40	5983	1.4221	0.077503	RNF144A
ENSG00000115738	2	8818975	8824583	7	3	5983	0.13483	0.44637	ID2
ENSG00000134313	2	8865408	8977760	153	19	5983	0.6713	0.25101	KIDINS220
ENSG00000143797	2	8992820	9143942	180	13	5983	-0.86633	0.80685	MBOAT2
ENSG00000151693	2	9346894	9545812	313	19	5983	-1.2933	0.90205	ASAP2
ENSG00000119185	2	9543604	9563676	38	5	5983	0.10844	0.45682	ITGB1BP1
ENSG00000119203	2	9563697	9613230	68	6	5983	-0.49367	0.68923	CPSF3
ENSG00000134330	2	9613787	9636672	55	7	5983	-0.58287	0.72001	IAH1
ENSG00000151694	2	9628615	9695921	117	12	5983	-0.57954	0.71889	ADAM17
ENSG00000134308	2	9724101	9771143	85	11	5983	-0.043092	0.51719	YWHAQ
ENSG00000115750	2	9983483	10074545	389	20	5983	-1.2614	0.89641	TAF1B
ENSG00000134317	2	10085341	10142411	225	23	5983	0.87482	0.19083	GRHL1
ENSG00000172059	2	10182976	10194963	24	7	5983	-0.86428	0.80628	KLF11
ENSG00000205795	2	10196907	10221071	75	15	5983	-1.399	0.9191	CYS1
ENSG00000171848	2	10262455	10271545	11	3	5983	-0.43685	0.66889	RRM2
ENSG00000163009	2	10281509	10351851	244	35	5983	-0.17212	0.56833	C2orf48
ENSG00000115756	2	10443015	10567743	451	66	5983	-1.6832	0.95383	HPCAL1
ENSG00000115758	2	10580094	10588630	17	5	5983	-0.53615	0.70407	ODC1
ENSG00000115761	2	10710892	10830101	474	20	5983	0.59667	0.27536	NOL10
ENSG00000143882	2	10861775	10925236	174	28	5983	-1.4046	0.91993	ATP6V1C2
ENSG00000143870	2	10923517	10978103	289	15	5983	-0.87336	0.80877	PDIA6
ENSG00000162975	2	11052063	11054350	3	2	5983	0.7721	0.22003	KCNF1
ENSG00000150873	2	11273179	11286916	45	5	5983	1.617	0.052939	C2orf50
ENSG00000162976	2	11295324	11319000	65	12	5983	1.8264	0.033893	PQLC3
ENSG00000134318	2	11319887	11488456	360	18	5983	0.037947	0.48487	ROCK2
ENSG00000169016	2	11584501	11606297	63	6	5983	0.22083	0.41261	E2F6
ENSG00000196208	2	11674242	11782914	249	39	5983	-0.99873	0.84104	GREB1
ENSG00000169006	2	11798304	11810290	23	7	5983	-1.0494	0.85299	NTSR2
ENSG00000134324	2	11817721	11967535	432	52	5983	-1.7895	0.96323	LPIN1
ENSG00000071575	2	12857015	12882860	47	9	5983	0.16005	0.43642	TRIB2
ENSG00000162981	2	14772810	14790933	21	4	5983	-1.1103	0.86657	FAM84A
ENSG00000151779	2	15307032	15701454	828	22	5983	-1.3783	0.91595	NBAS
ENSG00000079785	2	15731302	15771235	87	11	5983	0.77967	0.21779	DDX1
ENSG00000231031	2	15830906	15884463	163	23	5983	-0.56726	0.71473	AC008271.1
ENSG00000134323	2	16080686	16087129	7	3	5983	-0.44416	0.67154	MYCN
ENSG00000197872	2	16730727	16847599	239	54	5983	0.091264	0.46364	FAM49A
ENSG00000214842	2	17691851	17699706	25	3	5983	-1.0054	0.84265	RAD51AP2
ENSG00000163032	2	17720393	17838285	220	21	5983	-0.80363	0.7892	VSNL1
ENSG00000163029	2	17845079	17981509	220	22	5983	-0.2531	0.5999	SMC6
ENSG00000178295	2	17935125	17966632	58	10	5983	0.21903	0.41331	GEN1
ENSG00000151379	2	17997763	17998368	2	1	5983	-1.1735	0.8797	MSGN1
ENSG00000170745	2	18059114	18542882	1593	119	5983	-0.89572	0.8148	KCNS3
ENSG00000240857	2	18735989	18741946	11	6	5983	0.57948	0.28113	RDH14
ENSG00000250741	2	18736811	18770830	57	10	5983	-0.69006	0.75492	NT5C1B-RDH14
ENSG00000185013	2	18737050	18770838	57	10	5983	-0.69006	0.75492	NT5C1B
ENSG00000143867	2	19551246	19558414	11	4	5983	0.46493	0.32099	OSR1
ENSG00000183891	2	20096404	20101747	9	3	5983	-0.40019	0.65549	TTC32
ENSG00000118965	2	20110021	20189892	164	20	5983	-1.3573	0.91266	WDR35
ENSG00000132031	2	20191872	20212455	33	8	5983	-0.9226	0.82189	MATN3
ENSG00000068697	2	20232411	20251789	36	7	5983	-1.0518	0.85355	LAPTM4A
ENSG00000115884	2	20400558	20425194	57	9	5983	-0.62259	0.73322	SDC1
ENSG00000055917	2	20448452	20551995	129	14	5983	0.41564	0.33884	PUM2
ENSG00000143878	2	20646835	20649200	6	4	5983	1.0224	0.15329	RHOB
ENSG00000118960	2	20760208	20850849	344	38	5983	0.1534	0.43904	HS1BP3
ENSG00000143869	2	20866424	20873418	13	3	5983	-1.2068	0.88624	GDF7
ENSG00000118961	2	20883788	21022882	233	30	5983	0.71099	0.23855	C2orf43
ENSG00000084674	2	21224301	21266945	45	15	5983	0.35157	0.36258	APOB
ENSG00000218819	2	21346789	21366144	19	7	5983	-0.074081	0.52953	TDRD15
ENSG00000119771	2	23608088	23931481	942	107	5983	0.24863	0.40183	KLHL29
ENSG00000119778	2	23971534	24149984	436	19	5983	0.27024	0.39349	ATAD2B
ENSG00000173960	2	24150155	24227779	226	18	5983	0.41387	0.33949	UBXN2A
ENSG00000205639	2	24232951	24286191	96	17	5983	0.43811	0.33065	MFSD2B
ENSG00000163026	2	24252210	24272445	41	9	5983	-0.43571	0.66848	C2orf44
ENSG00000119782	2	24272571	24286551	18	4	5983	-0.76057	0.77654	FKBP1B
ENSG00000115128	2	24290454	24299313	38	7	5983	0.79496	0.21332	SF3B14
ENSG00000219626	2	24299396	24392509	252	18	5983	0.28426	0.38811	FAM228B
ENSG00000115129	2	24300303	24308731	15	5	5983	0.3324	0.36979	TP53I3
ENSG00000176732	2	24338241	24346347	23	4	5983	0.42786	0.33438	PFN4
ENSG00000186453	2	24397938	24423718	50	7	5983	-0.44035	0.67016	FAM228A
ENSG00000198399	2	24425733	24583583	268	15	5983	1.7145	0.043215	ITSN2
ENSG00000084676	2	24714783	24993571	542	26	5983	1.0606	0.14443	NCOA1
ENSG00000184924	2	25012603	25016251	10	4	5983	0.6087	0.27136	PTRHD1
ENSG00000138092	2	25016005	25045245	59	13	5983	0.27367	0.39217	CENPO
ENSG00000138031	2	25042038	25142708	320	20	5983	1.7838	0.037225	ADCY3
ENSG00000115137	2	25166505	25194963	46	8	5983	1.5686	0.058376	DNAJC27
ENSG00000084710	2	25264999	25378243	203	26	5983	2.1377	0.01627	EFR3B
ENSG00000115138	2	25383722	25391772	12	5	5983	1.8585	0.031546	POMC
ENSG00000119772	2	25455845	25565459	151	34	5983	2.28	0.011304	DNMT3A
ENSG00000138101	2	25600067	25896503	333	38	5983	-0.25941	0.60234	DTNB
ENSG00000143970	2	25956622	26101385	299	15	5983	-0.20698	0.58199	ASXL2
ENSG00000084731	2	26149471	26205618	137	24	5983	-0.36784	0.6435	KIF3C
ENSG00000084733	2	26256976	26360323	155	6	5983	-0.10187	0.54057	RAB10
ENSG00000157833	2	26395960	26412532	31	5	5983	0.40021	0.3445	GAREML
ENSG00000084754	2	26413504	26467594	87	3	5983	0.3361	0.3684	HADHA
ENSG00000138029	2	26466038	26513336	66	6	5983	0.17592	0.43018	HADHB
ENSG00000173567	2	26531041	26569685	77	16	5983	1.2503	0.10559	GPR113
ENSG00000138018	2	26531415	26618759	161	19	5983	1.3098	0.09513	EPT1
ENSG00000157856	2	26624784	26679579	87	15	5983	-0.5097	0.69487	DRC1
ENSG00000115155	2	26680071	26781566	254	32	5983	2.7576	0.0029115	OTOF
ENSG00000173557	2	26785450	26802400	34	7	5983	-0.79014	0.78528	C2orf70
ENSG00000157884	2	26804070	26864236	125	19	5983	-0.14929	0.55934	CIB4
ENSG00000171303	2	26915619	26956288	67	11	5983	-0.50847	0.69444	KCNK3
ENSG00000213699	2	26987152	27004099	17	2	5983	-0.55592	0.71087	SLC35F6
ENSG00000115163	2	26987157	27023935	57	5	5983	-0.17659	0.57008	CENPA
ENSG00000157851	2	27070615	27173219	119	7	5983	1.784	0.037212	DPYSL5
[truncated: 16,192 more rows]

## Sheet: Maths Genes
GENE	CHR	START	STOP	NSNPS	NPARAM	N	ZSTAT	P	SYMBOL
ENSG00000188157	1	955503	991496	7	1	6017	0.64617	0.25908	AGRN
ENSG00000237330	1	1006346	1009687	6	2	6017	0.35701	0.36054	RNF223
ENSG00000131591	1	1017198	1051741	79	8	6017	-0.71213	0.76181	C1orf159
ENSG00000162571	1	1109264	1133315	97	13	6017	-0.15277	0.56071	TTLL10
ENSG00000186891	1	1138888	1142071	8	2	6017	-0.79194	0.7858	TNFRSF18
ENSG00000186827	1	1146706	1149518	7	2	6017	-0.0060468	0.50241	TNFRSF4
ENSG00000078808	1	1152288	1167411	74	4	6017	0.85702	0.19572	SDF4
ENSG00000176022	1	1167629	1170421	6	1	6017	-0.30837	0.6211	B3GALT6
ENSG00000184163	1	1177826	1182102	10	2	6017	-0.70433	0.75939	FAM132A
ENSG00000160087	1	1189289	1209265	34	4	6017	-0.65466	0.74366	UBE2J2
ENSG00000162572	1	1215816	1227409	26	9	6017	-0.61808	0.73174	SCNN1D
ENSG00000131584	1	1227756	1244989	23	3	6017	-0.23665	0.59353	ACAP3
ENSG00000169972	1	1243947	1247057	2	1	6017	1.2275	0.10982	PUSL1
ENSG00000127054	1	1246965	1260071	5	2	6017	1.1142	0.13259	CPSF3L
ENSG00000224051	1	1260136	1264277	6	2	6017	0.44388	0.32856	GLTPD1
ENSG00000169962	1	1266694	1270686	4	2	6017	0.7035	0.24087	TAS1R3
ENSG00000107404	1	1270656	1284730	17	4	6017	0.68507	0.24665	DVL1
ENSG00000162576	1	1288069	1297157	12	3	6017	0.5429	0.2936	MXRA8
ENSG00000175756	1	1309110	1310875	6	3	6017	0.8128	0.20817	AURKAIP1
ENSG00000221978	1	1321091	1334708	9	3	6017	0.65653	0.25574	CCNL2
ENSG00000224870	1	1334902	1337426	8	3	6017	0.25573	0.39908	RP4-758J18.2
ENSG00000242485	1	1337288	1342693	7	2	6017	-0.0029532	0.50118	MRPL20
ENSG00000235098	1	1353800	1357149	5	2	6017	1.8479	0.032308	ANKRD65
ENSG00000205116	1	1361508	1363167	3	2	6017	0.18818	0.42537	TMEM88B
ENSG00000179403	1	1370241	1378262	11	3	6017	-0.39664	0.65418	VWA1
ENSG00000215915	1	1385069	1405538	33	5	6017	-0.86037	0.80521	ATAD3C
ENSG00000160072	1	1407143	1433228	14	3	6017	0.041438	0.48347	ATAD3B
ENSG00000197785	1	1447531	1470067	41	6	6017	-1.0501	0.85316	ATAD3A
ENSG00000205090	1	1470554	1475833	6	2	6017	-0.45025	0.67374	TMEM240
ENSG00000160075	1	1477053	1510249	68	7	6017	-1.2401	0.89253	SSU72
ENSG00000215790	1	1656277	1677431	12	2	6017	0.62459	0.26612	SLC35E2
ENSG00000008130	1	1682671	1711896	51	6	6017	0.16399	0.43487	NADK
ENSG00000078369	1	1716729	1822495	88	9	6017	-0.12129	0.54827	GNB1
ENSG00000169885	1	1846266	1848735	9	2	6017	-0.81408	0.7922	CALML6
ENSG00000178821	1	1849029	1850712	4	2	6017	-1.0685	0.85735	TMEM52
ENSG00000142609	1	1853396	1935276	111	11	6017	-0.7217	0.76476	C1orf222
ENSG00000067606	1	1981909	2116834	324	23	6017	-0.56563	0.71418	PRKCZ
ENSG00000162585	1	2115903	2144159	42	9	6017	-0.40297	0.65651	C1orf86
ENSG00000157933	1	2160134	2241558	184	37	6017	-0.70073	0.75827	SKI
ENSG00000116151	1	2252692	2323146	245	41	6017	-0.22159	0.58768	MORN1
ENSG00000157916	1	2323267	2336883	28	10	6017	2.0108	0.022175	RER1
ENSG00000157911	1	2336236	2345236	18	6	6017	0.78008	0.21767	PEX10
ENSG00000149527	1	2357419	2436969	215	38	6017	-1.3197	0.90653	PLCH2
ENSG00000157881	1	2439972	2458039	29	5	6017	0.068174	0.47282	PANK4
ENSG00000197921	1	2460184	2461684	2	1	6017	0.85851	0.19531	HES5
ENSG00000157873	1	2487078	2496821	14	3	6017	-1.3525	0.9119	TNFRSF14
ENSG00000157870	1	2517930	2522908	8	3	6017	-0.64704	0.7412	FAM213B
ENSG00000142606	1	2522078	2564481	136	8	6017	-1.0836	0.86072	MMEL1
ENSG00000215912	1	2567415	2718286	101	11	6017	-1.3745	0.91535	TTC34
ENSG00000169717	1	2938046	2939465	1	1	6017	1.1333	0.12855	ACTRT2
ENSG00000142611	1	2985732	3355185	1145	157	6017	0.51658	0.30272	PRDM16
ENSG00000130762	1	3370990	3397677	71	10	6017	-1.1578	0.87653	ARHGEF16
ENSG00000162591	1	3406484	3528059	389	69	6017	0.041202	0.48357	MEGF6
ENSG00000158109	1	3541566	3546691	10	4	6017	1.6476	0.049713	TPRG1L
ENSG00000116213	1	3547331	3569325	35	9	6017	1.4745	0.070177	WRAP73
ENSG00000078900	1	3569084	3652765	263	46	6017	1.723	0.042444	TP73
ENSG00000162592	1	3668962	3688209	48	11	6017	0.45161	0.32577	CCDC27
ENSG00000235169	1	3689352	3692546	9	4	6017	-0.53168	0.70253	SMIM1
ENSG00000130764	1	3696784	3713068	59	14	6017	0.39984	0.34464	LRRC47
ENSG00000116198	1	3728645	3773778	229	18	6017	-0.53832	0.70482	CEP104
ENSG00000169598	1	3773845	3801993	142	20	6017	-0.17954	0.57124	DFFB
ENSG00000198912	1	3805689	3816857	36	7	6017	1.4011	0.080588	C1orf174
ENSG00000196581	1	4714792	4852594	584	76	6017	-1.0091	0.84353	AJAP1
ENSG00000131697	1	5922871	6052533	333	18	6017	-0.98942	0.83877	NPHP4
ENSG00000069424	1	6051526	6161253	255	44	6017	-1.1227	0.86921	KCNAB2
ENSG00000116254	1	6161853	6240183	229	34	6017	1.1587	0.12328	CHD5
ENSG00000116251	1	6241329	6269449	58	12	6017	1.0892	0.13803	RPL22
ENSG00000158286	1	6265535	6281359	31	5	6017	-0.71183	0.76172	RNF207
ENSG00000116237	1	6281253	6296032	27	5	6017	-1.5533	0.93982	ICMT
ENSG00000173673	1	6304252	6305638	3	1	6017	0.22372	0.41149	HES3
ENSG00000158292	1	6307406	6321035	35	3	6017	1.1696	0.12109	GPR153
ENSG00000097021	1	6324329	6454451	353	22	6017	0.033773	0.48653	ACOT7
ENSG00000069812	1	6472478	6484730	29	6	6017	-0.0052335	0.50209	HES2
ENSG00000187017	1	6484848	6521430	84	11	6017	-1.0144	0.8448	ESPN
ENSG00000215788	1	6521211	6526255	8	5	6017	0.59105	0.27724	TNFRSF25
ENSG00000171680	1	6526152	6580121	113	21	6017	-0.69478	0.7564	PLEKHG5
ENSG00000162408	1	6581407	6614595	88	3	6017	-0.44057	0.67024	NOL9
ENSG00000173662	1	6615241	6639817	32	6	6017	-0.20427	0.58093	TAS1R1
ENSG00000204859	1	6640061	6649340	8	3	6017	0.10187	0.45943	ZBTB48
ENSG00000162413	1	6650784	6674667	35	8	6017	1.1319	0.12884	KLHL21
ENSG00000116273	1	6673745	6684093	15	4	6017	1.5566	0.059777	PHF13
ENSG00000041988	1	6684926	6695646	27	5	6017	0.82132	0.20573	THAP3
ENSG00000007923	1	6694228	6761984	118	17	6017	1.5938	0.055493	DNAJC11
ENSG00000171735	1	6845384	7829766	2208	192	6017	1.9979	0.022862	CAMTA1
ENSG00000049245	1	7831329	7841492	29	8	6017	1.3126	0.094658	VAMP3
ENSG00000049246	1	7844380	7905237	192	26	6017	0.71528	0.23722	PER3
ENSG00000049247	1	7903143	7913572	36	12	6017	-0.50294	0.6925	UTS2
ENSG00000049249	1	7979907	8000926	37	5	6017	0.53208	0.29733	TNFRSF9
ENSG00000116288	1	8014351	8045565	51	8	6017	0.48935	0.3123	PARK7
ENSG00000116285	1	8064464	8086368	29	6	6017	0.33767	0.36781	ERRFI1
ENSG00000162426	1	8377886	8404227	70	12	6017	0.23777	0.40603	SLC45A1
ENSG00000142599	1	8412457	8877702	574	24	6017	1.4551	0.072817	RERE
ENSG00000074800	1	8921061	8939308	20	4	6017	0.35438	0.36153	ENO1
ENSG00000131686	1	9005926	9035151	90	22	6017	0.090332	0.46401	CA6
ENSG00000197241	1	9063359	9086404	51	14	6017	-1.0296	0.8484	SLC2A7
ENSG00000142583	1	9095166	9148537	144	23	6017	-1.0307	0.84866	SLC2A5
ENSG00000180758	1	9160364	9189229	65	10	6017	-0.19464	0.57716	GPR157
ENSG00000049239	1	9294834	9331396	87	18	6017	0.3046	0.38033	H6PD
ENSG00000171621	1	9352939	9429591	271	42	6017	0.60247	0.27343	SPSB1
ENSG00000171612	1	9599541	9645237	48	9	6017	-0.65515	0.74381	SLC25A33
ENSG00000188807	1	9648932	9674935	32	7	6017	-0.96343	0.83233	TMEM201
ENSG00000171608	1	9711790	9789172	113	24	6017	-0.99723	0.84067	PIK3CD
ENSG00000179840	1	9712668	9714644	2	1	6017	0.57801	0.28163	C1orf200
ENSG00000171603	1	9789084	9884584	96	13	6017	-0.8138	0.79212	CLSTN1
ENSG00000178585	1	9908334	9970394	54	9	6017	0.35401	0.36167	CTNNBIP1
ENSG00000162441	1	9982173	10003465	29	7	6017	3.648	0.00013215	LZIC
ENSG00000173614	1	10003486	10045559	65	10	6017	2.6563	0.0039499	NMNAT1
ENSG00000162444	1	10057264	10076078	36	5	6017	2.6579	0.0039317	RBP7
ENSG00000130939	1	10092890	10241297	226	15	6017	1.3221	0.093061	UBE4B
ENSG00000054523	1	10270863	10441661	493	17	6017	0.38541	0.34997	KIF1B
ENSG00000142657	1	10458649	10480201	45	7	6017	0.078881	0.46856	PGD
ENSG00000175279	1	10490159	10512210	46	7	6017	-0.74368	0.77147	APITD1
ENSG00000251503	1	10490159	10512210	46	7	6017	-0.74368	0.77147	APITD1-CORT
ENSG00000241563	1	10509776	10511959	3	1	6017	0.66456	0.25317	CORT
ENSG00000160049	1	10516579	10532583	13	3	6017	-0.81082	0.79127	DFFA
ENSG00000142655	1	10532345	10690815	291	21	6017	-0.61479	0.73065	PEX14
ENSG00000130940	1	10696661	10856707	349	70	6017	-0.67726	0.75088	CASZ1
ENSG00000175262	1	11006528	11042094	98	14	6017	-0.091299	0.53637	C1orf127
ENSG00000120948	1	11072414	11085796	19	4	6017	0.5555	0.28927	TARDBP
ENSG00000009724	1	11086580	11107290	41	6	6017	0.65248	0.25705	MASP2
ENSG00000116649	1	11114641	11120081	3	1	6017	0.88291	0.18864	SRM
ENSG00000171824	1	11126675	11159938	84	6	6017	0.73343	0.23165	EXOSC10
ENSG00000198793	1	11166592	11322564	274	9	6017	0.50018	0.30847	MTOR
ENSG00000171819	1	11249398	11256038	12	2	6017	0.82301	0.20525	ANGPTL7
ENSG00000120942	1	11333263	11356106	32	5	6017	1.0163	0.15473	UBIAD1
ENSG00000204624	1	11539223	11597641	119	13	6017	0.028514	0.48863	PTCHD2
ENSG00000116661	1	11708424	11715842	17	10	6017	-0.64568	0.74076	FBXO2
ENSG00000132879	1	11714432	11723384	14	6	6017	1.9972	0.0229	FBXO44
ENSG00000116663	1	11724181	11734411	26	8	6017	0.17064	0.43225	FBXO6
ENSG00000116670	1	11734537	11751707	56	11	6017	-0.076926	0.53066	MAD2L2
ENSG00000162490	1	11751786	11785914	80	17	6017	1.6307	0.051477	DRAXIN
ENSG00000177674	1	11796141	11814859	49	8	6017	-0.53673	0.70427	AGTRAP
ENSG00000215910	1	11821844	11849642	141	11	6017	-0.16938	0.56725	C1orf167
ENSG00000177000	1	11845780	11866977	69	10	6017	-0.079551	0.5317	MTHFR
ENSG00000011021	1	11866207	11903201	166	13	6017	-0.17244	0.56845	CLCN6
ENSG00000175206	1	11905766	11908402	3	1	6017	-1.0017	0.84174	NPPA
ENSG00000116685	1	11979648	11986485	18	5	6017	0.36376	0.35802	KIAA2013
ENSG00000083444	1	11994262	12035595	101	12	6017	1.0967	0.13638	PLOD1
ENSG00000116688	1	12040238	12073571	67	8	6017	1.2676	0.10247	MFN2
ENSG00000116691	1	12079523	12092102	17	4	6017	2.4749	0.006663	MIIP
ENSG00000120949	1	12123434	12204264	171	37	6017	1.1569	0.12366	TNFRSF8
ENSG00000028137	1	12227060	12269285	86	14	6017	0.14518	0.44228	TNFRSF1B
ENSG00000048707	1	12290124	12572099	313	26	6017	-0.3132	0.62294	VPS13D
ENSG00000162496	1	12627939	12677737	129	27	6017	-0.32354	0.62686	DHRS3
ENSG00000204518	1	12704566	12727097	32	5	6017	1.9206	0.027389	AADACL4
ENSG00000188984	1	12776118	12788726	35	5	6017	2.2412	0.012508	AADACL3
ENSG00000157330	1	12806163	12823847	36	7	6017	1.7112	0.043518	C1orf158
ENSG00000116726	1	12834984	12838049	5	2	6017	0.77448	0.21932	PRAMEF12
ENSG00000116721	1	12851546	12856777	3	2	6017	-0.18944	0.57513	PRAMEF1
ENSG00000162494	1	13801445	13840543	123	27	6017	0.15837	0.43708	LRRC38
ENSG00000162493	1	13909960	13944452	74	20	6017	0.064615	0.47424	PDPN
ENSG00000116731	1	14026693	14151574	319	24	6017	-0.14347	0.55704	PRDM2
ENSG00000189337	1	14925200	15444539	1579	190	6017	0.23335	0.40775	KAZN
ENSG00000171729	1	15479028	15546976	306	25	6017	0.082242	0.46723	TMEM51
ENSG00000204464	1	15490840	15497813	24	6	6017	0.74325	0.22866	C1orf195
ENSG00000142621	1	15573768	15726779	373	50	6017	-0.57918	0.71876	FHAD1
ENSG00000142634	1	15736391	15756839	58	18	6017	0.34972	0.36327	EFHD2
ENSG00000162438	1	15764935	15775737	15	5	6017	-0.11843	0.54714	CTRC
ENSG00000142615	1	15783223	15798586	48	8	6017	0.19267	0.42361	CELA2A
ENSG00000215704	1	15792404	15817895	64	12	6017	-0.17094	0.56787	CELA2B
ENSG00000132906	1	15817327	15853029	90	6	6017	-0.2254	0.58917	CASP9
ENSG00000116138	1	15853308	15918874	137	11	6017	-0.64731	0.74129	DNAJC16
ENSG00000116771	1	15898848	15911605	41	5	6017	-0.74733	0.77257	AGMAT
ENSG00000197312	1	15943995	15995539	98	6	6017	-0.57365	0.7169	DDI2
ENSG00000215695	1	15986364	15988217	2	1	6017	0.50612	0.30639	RSC1A1
ENSG00000116786	1	16010827	16061264	114	10	6017	-0.73969	0.77026	PLEKHM2
ENSG00000162461	1	16062900	16067891	4	2	6017	0.5928	0.27666	SLC25A34
ENSG00000162460	1	16068917	16074477	10	3	6017	-0.21248	0.58413	TMEM82
ENSG00000162458	1	16083102	16113089	51	9	6017	0.83664	0.2014	FBLIM1
ENSG00000065526	1	16174359	16266955	115	14	6017	0.71429	0.23752	SPEN
ENSG00000116809	1	16268364	16302627	45	10	6017	1.3155	0.094164	ZBTB17
ENSG00000183888	1	16330731	16335302	13	5	6017	-0.57161	0.71621	C1orf64
ENSG00000173641	1	16340523	16346089	39	5	6017	1.2148	0.11223	HSPB7
ENSG00000186510	1	16345370	16360545	63	11	6017	2.4831	0.0065121	CLCNKA
ENSG00000184908	1	16370272	16383803	90	12	6017	-0.42981	0.66633	CLCNKB
ENSG00000185519	1	16384264	16400127	42	6	6017	-0.88476	0.81186	FAM131C
ENSG00000142627	1	16450832	16482582	46	11	6017	-1.1901	0.88301	EPHA2
ENSG00000142632	1	16524349	16539104	38	5	6017	1.326	0.092413	ARHGEF19
ENSG00000204377	1	16555368	16556038	2	1	6017	-0.00392	0.50156	C1orf134
ENSG00000132881	1	16558195	16563657	10	3	6017	-0.65066	0.74237	RSG1
ENSG00000037637	1	16573334	16678949	171	10	6017	-0.49224	0.68873	FBXO42
ENSG00000055070	1	16679070	16724640	81	9	6017	0.37595	0.35348	SZRD1
ENSG00000187144	1	16713612	16763919	101	18	6017	0.83183	0.20275	SPATA21
ENSG00000157191	1	16767167	16786573	29	7	6017	0.096616	0.46152	NECAP2
ENSG00000058453	1	17066768	17299474	120	11	6017	-0.21713	0.58595	CROCC
ENSG00000117122	1	17300997	17307330	12	4	6017	2.6926	0.0035444	MFAP2
ENSG00000159363	1	17312453	17338423	39	8	6017	1.9889	0.023358	ATP13A2
ENSG00000117118	1	17345217	17380665	102	10	6017	0.37315	0.35452	SDHB
ENSG00000117115	1	17393256	17445948	210	14	6017	0.633	0.26337	PADI2
ENSG00000142623	1	17531621	17572500	132	40	6017	0.68961	0.24522	PADI1
ENSG00000142619	1	17575593	17610728	127	24	6017	0.79133	0.21438	PADI3
ENSG00000159339	1	17634690	17690499	251	25	6017	-1.3317	0.90853	PADI4
ENSG00000179051	1	17733256	17766220	53	8	6017	-0.3028	0.61898	RCC2
ENSG00000074964	1	17866330	18024369	310	36	6017	-0.30705	0.6206	ARHGEF10L
ENSG00000117148	1	18081808	18153558	174	21	6017	-0.82751	0.79603	ACTL8
ENSG00000117154	1	18434240	18704977	773	116	6017	-2.1551	0.98442	IGSF21
ENSG00000179023	1	18807424	18812478	22	5	6017	-0.67333	0.74963	KLHDC7A
ENSG00000009709	1	18957500	19075360	284	53	6017	-0.41808	0.66206	PAX7
ENSG00000179002	1	19166093	19186176	83	16	6017	-0.67974	0.75166	TAS1R2
ENSG00000159423	1	19197926	19229275	109	16	6017	-0.040017	0.51596	ALDH4A1
ENSG00000169991	1	19230775	19283180	140	26	6017	-2.3208	0.98985	IFFO2
ENSG00000127481	1	19401000	19536770	216	20	6017	-0.01533	0.50612	UBR4
ENSG00000127463	1	19542158	19578046	88	11	6017	0.37504	0.35382	EMC1
ENSG00000053372	1	19578033	19586622	46	8	6017	0.49452	0.31047	MRTO4
ENSG00000162482	1	19609052	19615744	24	4	6017	1.2484	0.10594	AKR7A3
ENSG00000053371	1	19630459	19638640	20	7	6017	0.37673	0.35319	AKR7A2
ENSG00000040487	1	19638820	19655794	71	10	6017	-1.3038	0.90385	PQLC2
ENSG00000077549	1	19665267	19812066	441	25	6017	-0.92344	0.82211	CAPZB
ENSG00000270136	1	19923473	19984549	141	25	6017	1.4591	0.072269	MINOS1-NBL1
ENSG00000173436	1	19923477	19956314	55	10	6017	1.8744	0.030435	MINOS1
ENSG00000158747	1	19967048	19984945	55	16	6017	0.84399	0.19934	NBL1
ENSG00000158748	1	19991780	20006055	34	7	6017	1.4103	0.07923	HTR6
ENSG00000162542	1	20008706	20126438	319	42	6017	0.69604	0.2432	TMCO4
ENSG00000178828	1	20140523	20141771	5	3	6017	-0.40408	0.65692	RNF186
ENSG00000169914	1	20209006	20239438	52	12	6017	-1.7936	0.96356	OTUD3
ENSG00000188784	1	20246502	20250110	14	5	6017	-1.6089	0.94619	PLA2G2E
ENSG00000188257	1	20301925	20306932	11	5	6017	1.2933	0.097957	PLA2G2A
ENSG00000127472	1	20354672	20417683	146	19	6017	-1.1241	0.8695	PLA2G5
ENSG00000117215	1	20438432	20446050	20	8	6017	0.87047	0.19202	PLA2G2D
ENSG00000158786	1	20465819	20476879	22	11	6017	-0.30417	0.6195	PLA2G2F
ENSG00000187980	1	20487746	20503917	39	11	6017	-1.8118	0.96499	PLA2G2C
ENSG00000162543	1	20512578	20522541	7	3	6017	0.51318	0.30391	UBXN10
ENSG00000158816	1	20617412	20681387	197	27	6017	2.079	0.01881	VWA5B1
ENSG00000162545	1	20808884	20812713	3	2	6017	1.9773	0.024003	CAMK2N1
ENSG00000090432	1	20825943	20834654	22	8	6017	1.7952	0.036308	MUL1
ENSG00000183114	1	20878932	20881512	3	1	6017	0.22667	0.41034	FAM43B
ENSG00000158825	1	20915441	20945401	93	15	6017	0.097871	0.46102	CDA
ENSG00000158828	1	20959948	20978004	59	9	6017	-0.59581	0.72435	PINK1
ENSG00000244038	1	20978270	20988000	17	4	6017	-0.174	0.56907	DDOST
ENSG00000117245	1	20990507	21044510	175	40	6017	1.3936	0.081719	KIF17
ENSG00000189410	1	21046225	21059330	32	8	6017	1.9644	0.024744	SH2D5
ENSG00000127483	1	21069154	21113816	73	13	6017	1.3126	0.094662	HP1BP3
ENSG00000075151	1	21132963	21503377	578	21	6017	1.4611	0.071995	EIF4G3
ENSG00000117298	1	21543740	21671997	253	31	6017	1.5733	0.057821	ECE1
ENSG00000142794	1	21766621	21811498	115	11	6017	0.3331	0.36953	NBPF3
ENSG00000162551	1	21835858	21904905	236	31	6017	-0.97674	0.83565	ALPL
ENSG00000076864	1	21922708	21995801	219	47	6017	-0.72299	0.76516	RAP1GAP
ENSG00000090686	1	22004791	22110099	282	24	6017	-0.54106	0.70577	USP48
ENSG00000187942	1	22138758	22151714	30	13	6017	-1.0804	0.86001	LDLRAD2
ENSG00000142798	1	22148738	22263790	294	31	6017	2.1182	0.017081	HSPG2
ENSG00000219073	1	22303514	22325135	65	11	6017	1.4208	0.077689	CELA3B
ENSG00000142789	1	22328149	22339032	20	4	6017	1.957	0.025174	CELA3A
ENSG00000070831	1	22379120	22419437	72	11	6017	0.54757	0.29199	CDC42
ENSG00000162552	1	22443798	22470462	67	12	6017	-0.7002	0.7581	WNT4
ENSG00000184677	1	22778344	22857650	111	15	6017	-1.0926	0.86271	ZBTB40
ENSG00000070886	1	22890057	22930087	111	21	6017	0.37924	0.35225	EPHA8
ENSG00000173372	1	22962999	22966101	4	2	6017	0.046035	0.48164	C1QA
ENSG00000159189	1	22970123	22974603	16	4	6017	-0.85468	0.80364	C1QC
ENSG00000173369	1	22979255	22988031	23	5	6017	-0.27349	0.60776	C1QB
ENSG00000133216	1	23037332	23241818	364	50	6017	0.035059	0.48602	EPHB2
ENSG00000215906	1	23279536	23291831	33	9	6017	0.44458	0.32831	LACTBL1
ENSG00000227868	1	23337327	23342343	9	3	6017	1.0689	0.14256	C1orf234
ENSG00000004487	1	23345941	23410182	64	9	6017	0.99275	0.16041	KDM1A
ENSG00000169641	1	23410516	23504301	139	19	6017	0.1572	0.43754	LUZP1
ENSG00000179546	1	23516993	23521222	6	1	6017	-0.7001	0.75807	HTR1D
ENSG00000125944	1	23630264	23670829	29	6	6017	1.0734	0.14155	HNRNPR
ENSG00000125945	1	23685941	23695935	22	5	6017	1.6697	0.047491	ZNF436
ENSG00000249087	1	23695490	23698332	1	1	6017	1.1338	0.12844	C1orf213
ENSG00000204219	1	23707554	23751233	96	17	6017	0.11122	0.45572	TCEA3
ENSG00000088280	1	23755056	23811061	80	11	6017	-2.1987	0.98605	ASAP3
ENSG00000007968	1	23832922	23857712	32	5	6017	-0.87728	0.80983	E2F2
ENSG00000117318	1	23884409	23886285	4	2	6017	-1.5432	0.93861	ID3
ENSG00000197880	1	23907985	23967058	77	21	6017	-0.47886	0.68398	MDS2
ENSG00000142676	1	24018269	24022915	3	1	6017	-0.047589	0.51898	RPL11
ENSG00000011007	1	24069645	24088549	15	6	6017	1.0177	0.15441	TCEB3
ENSG00000057757	1	24104895	24114722	5	2	6017	0.57588	0.28235	PITHD1
ENSG00000011009	1	24117460	24122029	3	1	6017	-0.65153	0.74265	LYPLA2
ENSG00000117308	1	24122089	24127271	1	1	6017	-0.40403	0.6569	GALE
ENSG00000117305	1	24128375	24165110	36	3	6017	0.62031	0.26753	HMGCL
ENSG00000179163	1	24171567	24194784	32	5	6017	-0.17684	0.57018	FUCA1
ENSG00000188822	1	24197016	24285549	179	13	6017	-0.076177	0.53036	CNR2
ENSG00000188529	1	24291294	24307417	1	1	6017	-0.83626	0.79849	SRSF10
ENSG00000142661	1	24382525	24438665	142	18	6017	-1.7265	0.95787	MYOM3
ENSG00000142677	1	24446261	24469611	53	12	6017	0.52495	0.29981	IL22RA1
ENSG00000185436	1	24480647	24514449	108	17	6017	1.1334	0.12852	IFNLR1
ENSG00000158055	1	24645812	24690972	79	19	6017	0.091118	0.4637	GRHL3
ENSG00000001460	1	24683489	24743424	140	16	6017	-0.23567	0.59316	STPG1
ENSG00000001461	1	24742284	24799466	137	14	6017	-0.36109	0.64098	NIPAL3
ENSG00000117602	1	24829387	24867530	65	8	6017	1.3218	0.093114	RCAN3
ENSG00000184454	1	24882602	24935819	157	23	6017	1.0982	0.13605	NCMAP
ENSG00000133226	1	24958207	24999758	21	9	6017	0.88844	0.18715	SRRM1
ENSG00000169504	1	25071848	25170815	73	8	6017	0.12325	0.45095	CLIC4
ENSG00000020633	1	25226002	25291612	102	23	6017	-0.6521	0.74283	RUNX3
ENSG00000117614	1	25549170	25558993	2	1	6017	-1.4892	0.93178	SYF2
ENSG00000117616	1	25568728	25664704	35	9	6017	-1.1061	0.86566	C1orf63
ENSG00000187010	1	25598884	25656936	13	3	6017	-0.7973	0.78736	RHD
ENSG00000183726	1	25664408	25688852	21	4	6017	-1.0787	0.85964	TMEM50A
ENSG00000188672	1	25688740	25756683	61	4	6017	-1.2338	0.89135	RHCE
ENSG00000204178	1	25757388	25826700	92	3	6017	-1.1827	0.88153	TMEM57
ENSG00000157978	1	25870071	25895377	66	9	6017	0.4826	0.31469	LDLRAP1
ENSG00000117643	1	25943959	26112698	227	26	6017	1.0333	0.15074	MAN1C1
ENSG00000162430	1	26126667	26144713	39	4	6017	0.45133	0.32588	SEPN1
ENSG00000117640	1	26145131	26159432	32	3	6017	0.6004	0.27412	MTFR1L
ENSG00000127423	1	26158414	26185903	60	3	6017	0.52506	0.29977	AUNIP
ENSG00000182749	1	26187701	26197744	5	2	6017	0.2037	0.41929	PAQR7
ENSG00000117632	1	26210672	26233482	19	4	6017	-0.018498	0.50738	STMN1
ENSG00000158006	1	26286258	26324648	72	6	6017	0.95871	0.16885	PAFAH2
ENSG00000158008	1	26346375	26362955	23	6	6017	1.2443	0.1067	EXTL1
ENSG00000158014	1	26363743	26372624	14	3	6017	-1.1	0.86433	SLC30A2
ENSG00000158022	1	26377795	26394927	26	5	6017	-1.6067	0.94593	TRIM63
ENSG00000175087	1	26437664	26452034	29	2	6017	-1.2555	0.89536	PDIK1L
ENSG00000197245	1	26485511	26489119	10	5	6017	-1.1737	0.87975	FAM110D
ENSG00000142684	1	26496362	26498551	9	3	6017	-1.6667	0.95222	ZNF593
ENSG00000142675	1	26503894	26516377	21	6	6017	-1.9549	0.9747	CNKSR1
ENSG00000188782	1	26517052	26529459	54	9	6017	-1.0475	0.85257	CATSPER4
ENSG00000130695	1	26560691	26605299	119	11	6017	-0.68922	0.75466	CEP85
ENSG00000142669	1	26605667	26608007	5	2	6017	-1.9414	0.97389	SH3BGRL3
ENSG00000158062	1	26607819	26644854	109	10	6017	-0.23301	0.59212	UBXN11
ENSG00000169442	1	26644448	26647014	10	3	6017	-0.52422	0.69994	CD52
ENSG00000176092	1	26648350	26680621	82	13	6017	0.11781	0.45311	AIM1L
ENSG00000176083	1	26688125	26701013	34	8	6017	0.86888	0.19246	ZNF683
ENSG00000131914	1	26737269	26756213	26	9	6017	0.31246	0.37735	LIN28A
ENSG00000117682	1	26758773	26797785	48	12	6017	0.70632	0.23999	DHDDS
ENSG00000198830	1	26798941	26802463	5	2	6017	-0.081315	0.5324	HMGN2
ENSG00000117676	1	26856252	26901521	69	11	6017	1.6081	0.053905	RPS6KA1
ENSG00000117713	1	27022524	27108595	48	11	6017	0.49487	0.31035	ARID1A
ENSG00000060642	1	27113963	27124889	9	4	6017	0.019828	0.49209	PIGV
ENSG00000204160	1	27153201	27184093	39	6	6017	-0.093382	0.5372	ZDHHC18
ENSG00000175793	1	27189633	27190947	1	1	6017	0.34163	0.36631	SFN
ENSG00000142751	1	27202624	27216788	18	4	6017	0.42466	0.33554	GPN2
ENSG00000198746	1	27216979	27226957	12	5	6017	0.39119	0.34783	GPATCH3
ENSG00000090273	1	27226729	27273353	58	9	6017	0.34519	0.36498	NUDC
ENSG00000131910	1	27237980	27240457	5	2	6017	0.19278	0.42357	NR0B2
ENSG00000175707	1	27276053	27286897	11	4	6017	-0.35148	0.63739	C1orf172
ENSG00000253368	1	27320198	27327389	6	2	6017	1.1862	0.11777	TRNP1
ENSG00000158246	1	27331511	27339327	7	2	6017	0.19163	0.42402	FAM46B
ENSG00000090020	1	27425306	27493472	58	6	6017	-0.80944	0.79087	SLC9A1
ENSG00000142784	1	27561007	27635110	88	12	6017	0.61185	0.27032	WDTC1
ENSG00000186501	1	27648651	27662891	27	7	6017	0.59571	0.27569	TMEM222
ENSG00000142765	1	27668513	27680421	24	7	6017	0.54219	0.29384	SYTL1
ENSG00000142733	1	27681675	27693383	21	7	6017	0.92032	0.1787	MAP3K6
ENSG00000142748	1	27695603	27701315	7	4	6017	0.75039	0.22651	FCN3
ENSG00000174950	1	27705666	27709870	3	1	6017	-0.76822	0.77882	CD164L2
ENSG00000181773	1	27719148	27722318	1	1	6017	-0.63529	0.73738	GPR3
ENSG00000158195	1	27730730	27816669	99	6	6017	-1.1682	0.87864	WASF2
ENSG00000126705	1	27860546	27930942	56	8	6017	1.0657	0.14328	AHDC1
ENSG00000000938	1	27938575	27961788	25	11	6017	0.22101	0.41254	FGR
ENSG00000126709	1	27992572	27998729	7	2	6017	-0.76112	0.77671	IFI6
ENSG00000009780	1	28052490	28089633	13	6	6017	-0.95094	0.82918	FAM76A
ENSG00000117758	1	28099694	28150963	41	4	6017	-0.79323	0.78618	STX12
ENSG00000117751	1	28157289	28178187	18	3	6017	-1.6803	0.95355	PPP1R8
ENSG00000130775	1	28199055	28213196	40	9	6017	-0.40443	0.65705	THEMIS2
ENSG00000117748	1	28218035	28241257	45	4	6017	-0.78656	0.78423	RPA2
ENSG00000130768	1	28261504	28285668	53	9	6017	-0.65863	0.74493	SMPDL3B
ENSG00000158156	1	28285973	28294607	14	5	6017	-1.3401	0.9099	XKR8
ENSG00000158161	1	28296855	28415207	167	16	6017	-0.33	0.6293	EYA3
ENSG00000169403	1	28473677	28520447	41	10	6017	-0.72117	0.7646	PTAFR
ENSG00000126698	1	28525967	28559536	81	10	6017	-1.3768	0.91571	DNAJC8
ENSG00000130770	1	28562620	28573417	32	4	6017	-0.96337	0.83232	ATPIF1
ENSG00000130766	1	28586038	28609002	38	9	6017	0.65808	0.25524	SESN2
ENSG00000130772	1	28655513	28662476	5	3	6017	-0.32767	0.62842	MED18
ENSG00000204138	1	28696114	28826881	333	10	6017	-1.1813	0.88127	PHACTR4
ENSG00000180198	1	28832455	28865812	60	7	6017	-0.49116	0.68834	RCC1
ENSG00000180098	1	28879597	28905051	37	6	6017	0.26073	0.39715	TRNAU1AP
ENSG00000120656	1	28915835	28969597	48	7	6017	-0.54505	0.70714	TAF12
ENSG00000188060	1	28918712	28921955	4	2	6017	-0.41523	0.66101	RAB42
ENSG00000162419	1	28995244	29045865	57	6	6017	0.18212	0.42775	GMEB1
ENSG00000198492	1	29063133	29096287	40	6	6017	-0.54626	0.70756	YTHDF2
ENSG00000116329	1	29138654	29190208	132	17	6017	0.15046	0.4402	OPRD1
ENSG00000159023	1	29213603	29446553	326	19	6017	-0.071226	0.52839	EPB41
ENSG00000253304	1	29445940	29450447	9	3	6017	-1.5683	0.94159	TMEM200B
ENSG00000116350	1	29474255	29508499	53	12	6017	0.56514	0.28599	SRSF4
ENSG00000116353	1	29519385	29557454	83	14	6017	0.71725	0.23661	MECR
ENSG00000060656	1	29563028	29653325	188	29	6017	3.0546	0.0011266	PTPRU
ENSG00000162510	1	31184124	31196434	27	4	6017	2.1912	0.01422	MATN1
ENSG00000162511	1	31205316	31230667	57	18	6017	1.8762	0.030315	LAPTM5
ENSG00000162512	1	31342314	31381608	56	19	6017	-0.044391	0.5177	SDC3
ENSG00000134644	1	31404353	31538838	227	21	6017	2.755	0.0029345	PUM1
ENSG00000084628	1	31652592	31712401	190	15	6017	-0.7561	0.77521	NKAIN1
ENSG00000060688	1	31732417	31769662	88	6	6017	-0.24614	0.59721	SNRNP40
ENSG00000121766	1	31769842	31837783	140	9	6017	-0.85456	0.8036	ZCCHC17
ENSG00000121769	1	31838472	31849697	14	5	6017	-0.2531	0.59991	FABP3
ENSG00000168528	1	31882412	31907525	62	7	6017	0.088426	0.46477	SERINC2
ENSG00000142910	1	32042116	32053288	8	4	6017	-0.65048	0.74231	TINAGL1
ENSG00000121764	1	32083287	32098119	25	4	6017	0.90874	0.18174	HCRTR1
ENSG00000162517	1	32095463	32110497	20	3	6017	0.70169	0.24144	PEF1
ENSG00000084636	1	32117848	32169920	71	15	6017	0.37306	0.35455	COL16A1
ENSG00000121753	1	32192718	32230494	26	6	6017	0.18563	0.42637	BAI2
ENSG00000134668	1	32256023	32281652	35	10	6017	0.90033	0.18397	SPOCD1
ENSG00000184007	1	32372022	32410457	35	8	6017	0.91052	0.18128	PTP4A2
ENSG00000121774	1	32479430	32526451	16	10	6017	1.3919	0.081977	KHDRBS1
ENSG00000121775	1	32537632	32568467	35	5	6017	1.3891	0.082401	TMEM39B
ENSG00000025800	1	32573639	32642169	65	8	6017	1.0892	0.13804	KPNA6
ENSG00000084652	1	32645287	32663886	20	5	6017	1.1673	0.12155	TXLNA
ENSG00000160050	1	32665987	32670988	3	2	6017	0.50659	0.30622	CCDC28B
ENSG00000160051	1	32671236	32674288	2	1	6017	1.4021	0.080437	IQCC
ENSG00000222046	1	32674695	32681797	9	4	6017	0.68197	0.24763	DCDC2B
ENSG00000160055	1	32680073	32687972	11	4	6017	1.0384	0.14955	TMEM234
ENSG00000084623	1	32687529	32697205	13	2	6017	1.4904	0.068056	EIF3I
ENSG00000183615	1	32712834	32714457	1	1	6017	0.59796	0.27493	FAM167B
ENSG00000182866	1	32716840	32751766	26	11	6017	-0.037489	0.51495	LCK
ENSG00000116478	1	32757687	32799236	18	10	6017	-0.73439	0.76864	HDAC1
ENSG00000162526	1	32817122	32829913	4	2	6017	-2.2842	0.98882	TSSK3
ENSG00000225828	1	32826871	32829879	1	1	6017	-0.5906	0.72261	FAM229A
ENSG00000160058	1	32830704	32860332	13	9	6017	-1.3847	0.91692	BSDC1
ENSG00000273274	1	32930670	32962287	21	4	6017	0.36899	0.35607	ZBTB8B
ENSG00000160062	1	33005028	33071540	138	7	6017	-0.72185	0.76481	ZBTB8A
ENSG00000176261	1	33065773	33116504	111	6	6017	-0.57546	0.71751	ZBTB8OS
ENSG00000162521	1	33116743	33151812	67	3	6017	-0.60088	0.72604	RBBP4
ENSG00000162520	1	33145507	33169197	41	3	6017	-0.685	0.75333	SYNC
ENSG00000162522	1	33207486	33240571	40	12	6017	-0.37267	0.6453	KIAA1522
ENSG00000134684	1	33240840	33283754	58	8	6017	-0.17036	0.56763	YARS
ENSG00000116497	1	33282368	33324476	46	7	6017	-0.15562	0.56183	S100PBP
ENSG00000160097	1	33327869	33338083	10	3	6017	0.34356	0.36559	FNDC5
ENSG00000121905	1	33351595	33364042	13	4	6017	0.81532	0.20745	HPCA
ENSG00000121900	1	33360195	33367039	5	1	6017	1.0841	0.13915	TMEM54
ENSG00000116514	1	33402046	33430286	44	6	6017	-0.13087	0.55206	RNF19B
ENSG00000004455	1	33473585	33546597	94	9	6017	-0.59594	0.72439	AK2
ENSG00000142920	1	33546705	33586131	39	9	6017	-1.1962	0.88418	ADC
ENSG00000116525	1	33611003	33647660	61	4	6017	-1.0102	0.84379	TRIM62
ENSG00000160094	1	33722146	33766320	58	10	6017	-1.2614	0.89642	ZNF362
ENSG00000184389	1	33772367	33786699	25	7	6017	-0.68298	0.75269	A3GALT2
ENSG00000134686	1	33789224	33896653	238	22	6017	-0.72234	0.76496	PHC2
ENSG00000121903	1	33938246	33962107	44	5	6017	-0.25087	0.59904	ZSCAN20
ENSG00000121904	1	33979609	34631443	1393	152	6017	-0.82451	0.79517	CSMD2
ENSG00000176256	1	34326076	34330392	6	3	6017	-1.8923	0.97078	HMGB4
ENSG00000142698	1	34632484	34684732	142	20	6017	-0.58555	0.72091	C1orf94
ENSG00000163866	1	35178338	35325417	472	65	6017	-0.52417	0.69992	SMIM12
ENSG00000189280	1	35220648	35224113	8	4	6017	-0.36285	0.64164	GJB5
ENSG00000189433	1	35225342	35229325	16	8	6017	-1.5202	0.93577	GJB4
ENSG00000188910	1	35246790	35251970	13	4	6017	-0.65091	0.74245	GJB3
ENSG00000187513	1	35258599	35261348	11	3	6017	-0.17304	0.56869	GJA4
ENSG00000116544	1	35331037	35395186	77	25	6017	0.88067	0.18925	DLGAP3
ENSG00000243749	1	35447136	35450954	6	2	6017	-0.56135	0.71272	ZMYM6NB
ENSG00000163867	1	35449523	35497569	49	2	6017	-0.14966	0.55948	ZMYM6
ENSG00000197056	1	35525387	35581460	51	5	6017	0.18987	0.42471	ZMYM1
ENSG00000116560	1	35641979	35658749	17	1	6017	-0.60119	0.72614	SFPQ
ENSG00000146463	1	35734568	35887659	46	5	6017	-0.18958	0.57518	ZMYM4
ENSG00000142687	1	35899091	36023551	61	6	6017	-0.27797	0.60948	KIAA0319L
ENSG00000020129	1	36023074	36032875	3	1	6017	-0.80195	0.78871	NCDN
ENSG00000116819	1	36038971	36060929	8	3	6017	-0.4516	0.67422	TFAP2E
ENSG00000126067	1	36067185	36107445	10	4	6017	0.19194	0.4239	PSMB2
ENSG00000142686	1	36179476	36185073	6	3	6017	-0.68742	0.75409	C1orf216
ENSG00000092853	1	36185819	36235568	28	4	6017	-0.63918	0.73865	CLSPN
ENSG00000134698	1	36273773	36323491	46	9	6017	-0.37927	0.64776	AGO4
ENSG00000092847	1	36335409	36395211	35	5	6017	-1.1222	0.86911	AGO1
ENSG00000126070	1	36396319	36538101	81	8	6017	-1.2016	0.88523	AGO3
ENSG00000092850	1	36549676	36553876	3	1	6017	-0.98445	0.83755	TEKT2
ENSG00000116863	1	36554476	36559533	2	1	6017	1.0821	0.13961	ADPRHL2
ENSG00000171812	1	36560837	36590821	48	8	6017	-1.4671	0.92883	COL8A2
ENSG00000054116	1	36602173	36615098	15	2	6017	-0.9382	0.82593	TRAPPC3
ENSG00000116871	1	36621180	36646450	24	6	6017	-1.2019	0.88529	MAP7D1
ENSG00000054118	1	36690017	36770958	76	7	6017	-0.010613	0.50423	THRAP3
ENSG00000214193	1	36771988	36790484	16	4	6017	-0.56577	0.71422	SH3D21
ENSG00000142694	1	36787632	36789755	2	1	6017	-1.6191	0.94728	EVA1B
ENSG00000196182	1	36805225	36851497	45	6	6017	-0.27257	0.60741	STK40
ENSG00000181817	1	36856839	36863493	27	3	6017	0.59793	0.27494	LSM10
ENSG00000116885	1	36881428	36916086	124	6	6017	0.092027	0.46334	OSCP1
ENSG00000116898	1	36921319	36930038	30	5	6017	0.33524	0.36872	MRPS15
ENSG00000119535	1	36931644	36948879	23	9	6017	0.30042	0.38193	CSF3R
ENSG00000163873	1	37261128	37499730	388	48	6017	-0.95555	0.83035	GRIK3
ENSG00000163874	1	37940153	37949980	11	5	6017	0.94039	0.17351	ZC3H12A
ENSG00000163875	1	37958176	37980375	65	12	6017	0.32409	0.37294	MEAF6
ENSG00000163877	1	38000050	38019903	42	9	6017	0.93262	0.17551	SNIP1
ENSG00000163879	1	38022520	38032458	28	7	6017	0.59981	0.27431	DNALI1
ENSG00000134697	1	38032417	38061536	56	10	6017	0.67656	0.24934	GNL2
ENSG00000169218	1	38076951	38100595	51	10	6017	0.77266	0.21986	RSPO1
ENSG00000116922	1	38147242	38157914	29	4	6017	-0.57308	0.71671	C1orf109
ENSG00000134690	1	38158090	38175391	37	7	6017	-0.38168	0.64865	CDCA8
ENSG00000183317	1	38179552	38230805	152	19	6017	-0.60966	0.72896	EPHA10
ENSG00000185090	1	38259474	38266809	5	3	6017	-0.62671	0.73458	MANEAL
ENSG00000196449	1	38268616	38273857	6	2	6017	-1.1597	0.87691	YRDC
ENSG00000197982	1	38272651	38275126	1	1	6017	-1.0309	0.84871	C1orf122
ENSG00000188786	1	38275239	38325292	66	12	6017	-1.8636	0.96881	MTF1
ENSG00000204084	1	38326369	38412729	147	17	6017	-0.40841	0.65851	INPP5B
ENSG00000183431	1	38422647	38456593	76	10	6017	0.31624	0.37591	SF3A3
ENSG00000183386	1	38462442	38471278	10	6	6017	0.93317	0.17537	FHL3
ENSG00000183520	1	38474930	38490496	23	9	6017	0.0086695	0.49654	UTP11L
ENSG00000116954	1	39303870	39325495	44	11	6017	-0.29135	0.61461	RRAGC
ENSG00000214114	1	39328636	39347289	34	7	6017	0.7247	0.23432	MYCBP
ENSG00000131233	1	39330175	39347289	33	7	6017	0.74182	0.2291	GJA9
ENSG00000158315	1	39351479	39407471	155	24	6017	0.72137	0.23534	RHBDL2
ENSG00000174574	1	39456895	39471731	43	6	6017	-1.4156	0.92156	AKIRIN1
ENSG00000168653	1	39491990	39500308	13	6	6017	-1.5726	0.94209	NDUFS5
ENSG00000127603	1	39546988	39952849	627	28	6017	-0.6906	0.75509	MACF1
ENSG00000255103	1	39876151	39882154	9	4	6017	-1.5196	0.9357	KIAA0754
ENSG00000183682	1	39957318	39991607	50	13	6017	-1.1504	0.87501	BMP8A
ENSG00000090621	1	40026488	40042462	25	8	6017	-0.27208	0.60722	PABPC4
ENSG00000163909	1	40089825	40105617	33	13	6017	-0.67946	0.75158	HEYL
ENSG00000116981	1	40124793	40137710	14	5	6017	-0.40815	0.65842	NT5C1A
ENSG00000116983	1	40144320	40157361	64	12	6017	-1.0878	0.86166	HPCAL4
ENSG00000084072	1	40157854	40229586	157	31	6017	-0.07624	0.53039	PPIE
ENSG00000116985	1	40222854	40254533	68	13	6017	-0.068291	0.52722	BMP8B
ENSG00000043514	1	40306723	40349183	92	12	6017	0.89466	0.18549	TRIT1
ENSG00000116990	1	40361098	40367928	10	6	6017	1.0585	0.14491	MYCL
ENSG00000168389	1	40420802	40435638	10	4	6017	-0.50134	0.69193	MFSD2A
ENSG00000131236	1	40505905	40538321	103	8	6017	-1.6271	0.94814	CAP1
ENSG00000131238	1	40538379	40563375	70	9	6017	-0.5248	0.70014	PPT1
ENSG00000117000	1	40627045	40706593	81	15	6017	0.067934	0.47292	RLF
ENSG00000188800	1	40711619	40717363	6	4	6017	0.25482	0.39943	TMCO2
ENSG00000084073	1	40723779	40759856	28	8	6017	-0.13131	0.55224	ZMPSTE24
ENSG00000049089	1	40766159	40783488	37	8	6017	-0.59356	0.7236	COL9A2
ENSG00000084070	1	40810522	40888998	140	26	6017	1.0862	0.13869	SMAP2
ENSG00000187801	1	40915774	40929390	40	14	6017	0.41764	0.3381	ZFP69B
ENSG00000187815	1	40942887	40962015	41	8	6017	-0.5659	0.71427	ZFP69
ENSG00000164002	1	40974413	40982228	23	7	6017	-0.65249	0.74296	EXO5
ENSG00000117010	1	40997233	41013841	48	7	6017	0.031081	0.4876	ZNF684
ENSG00000117016	1	41086351	41131329	97	16	6017	-0.21181	0.58387	RIMS3
ENSG00000066136	1	41157320	41237275	154	13	6017	-0.73365	0.76842	NFYC
ENSG00000117013	1	41249684	41306124	154	37	6017	-1.0218	0.84656	KCNQ4
ENSG00000179862	1	41326729	41328018	7	3	6017	-1.0146	0.84485	CITED4
ENSG00000171793	1	41445007	41478235	78	16	6017	0.68735	0.24593	CTPS1
ENSG00000171790	1	41481269	41488909	25	8	6017	1.363	0.086445	SLFNL1
ENSG00000010803	1	41492872	41707826	454	24	6017	1.0285	0.15187	SCMH1
ENSG00000204060	1	41827594	41849262	46	11	6017	-0.050671	0.52021	FOXO6
ENSG00000127129	1	41944446	41950344	15	5	6017	-0.61624	0.73113	EDN2
ENSG00000127124	1	41972036	42501596	948	66	6017	-1.3278	0.90788	HIVEP3
ENSG00000044012	1	42619092	42621495	5	3	6017	-0.063303	0.52524	GUCA2B
ENSG00000197273	1	42628362	42630389	1	1	6017	-2.2314	0.98717	GUCA2A
ENSG00000198815	1	42642210	42801548	223	13	6017	-0.53381	0.70326	FOXJ3
ENSG00000177181	1	42846466	42888249	100	8	6017	0.88252	0.18875	RIMKLA
ENSG00000066185	1	42896000	42921938	73	8	6017	0.88179	0.18894	ZMYND12
ENSG00000127125	1	42921788	42939056	31	4	6017	0.73678	0.23063	PPCS
ENSG00000186409	1	42929001	43120335	512	18	6017	0.58765	0.27838	CCDC30
ENSG00000171960	1	43124096	43142429	29	8	6017	0.21031	0.41671	PPIH
ENSG00000065978	1	43148098	43168020	23	8	6017	-0.088028	0.53507	YBX1
ENSG00000164007	1	43198764	43205925	17	6	6017	-0.28638	0.61271	CLDN19
ENSG00000117385	1	43212006	43232755	32	8	6017	-0.040447	0.51613	LEPRE1
ENSG00000164008	1	43232940	43263968	38	8	6017	0.31231	0.3774	C1orf50
ENSG00000177868	1	43272723	43282954	18	5	6017	-0.70402	0.75929	CCDC23
ENSG00000164010	1	43282795	43310660	32	9	6017	-0.76275	0.77719	ERMAP
ENSG00000164011	1	43312280	43318148	2	1	6017	0.61857	0.2681	ZNF691
ENSG00000117394	1	43391052	43424530	86	12	6017	-0.60735	0.72819	SLC2A1
ENSG00000186973	1	43610824	43622067	39	7	6017	-0.47124	0.68126	FAM183A
ENSG00000117395	1	43629846	43736607	315	28	6017	-1.0692	0.85751	EBNA1BP2
ENSG00000243710	1	43637820	43720029	251	26	6017	-0.82204	0.79447	WDR65
ENSG00000179178	1	43735665	43739673	8	5	6017	0.048517	0.48065	TMEM125
ENSG00000253313	1	43747554	43751288	5	2	6017	-1.486	0.93136	C1orf210
ENSG00000066056	1	43766664	43788779	20	3	6017	0.7129	0.23795	TIE1
ENSG00000117400	1	43803478	43818443	11	2	6017	0.077322	0.46918	MPL
ENSG00000117399	1	43824626	43828874	3	2	6017	-0.51251	0.69585	CDC20
ENSG00000066322	1	43829068	43833696	4	2	6017	0.82098	0.20583	ELOVL1
ENSG00000159479	1	43849588	43855479	4	2	6017	0.16262	0.43541	MED8
ENSG00000198198	1	43855553	43918321	74	8	6017	-0.27103	0.60682	SZT2
ENSG00000178922	1	43916824	43919660	3	2	6017	-0.84733	0.80159	HYI
ENSG00000142949	1	43990858	44089343	196	16	6017	0.59252	0.27675	PTPRF
ENSG00000066135	1	44115829	44171186	67	11	6017	1.3044	0.096047	KDM4A
ENSG00000126091	1	44171495	44396831	422	24	6017	2.5015	0.0061834	ST3GAL3
ENSG00000117407	1	44398992	44402913	6	2	6017	2.4258	0.0076378	ARTN
ENSG00000117408	1	44412611	44433694	24	4	6017	2.2168	0.013317	IPO13
ENSG00000132768	1	44435672	44439041	2	1	6017	1.677	0.04677	DPH2
ENSG00000117410	1	44440159	44443967	7	3	6017	1.9317	0.0267	ATP6V0B
ENSG00000117411	1	44444615	44456840	14	4	6017	0.57928	0.2812	B4GALT2
ENSG00000159214	1	44457031	44462200	8	3	6017	1.3804	0.083738	CCDC24
ENSG00000196517	1	44457172	44497139	56	13	6017	0.65588	0.25595	SLC6A9
ENSG00000171872	1	44584522	44600812	32	8	6017	0.84711	0.19847	KLF17
ENSG00000178028	1	44679127	44686353	10	4	6017	1.0351	0.15032	DMAP1
ENSG00000117419	1	44686742	44820932	183	20	6017	0.83197	0.20271	ERI3
ENSG00000187147	1	44870866	45117396	535	67	6017	-1.0184	0.84575	RNF220
ENSG00000126106	1	45100910	45140227	70	6	6017	-0.31061	0.62195	TMEM53
ENSG00000198520	1	45140364	45191263	52	16	6017	-1.2854	0.90067	C1orf228
ENSG00000142945	1	45205490	45233439	47	9	6017	-1.2371	0.89197	KIF2C
ENSG00000142937	1	45240923	45244451	3	2	6017	-1.6391	0.94941	RPS8
ENSG00000142959	1	45249257	45253377	2	1	6017	-0.25951	0.60238	BEST4
ENSG00000173846	1	45265897	45271662	9	3	6017	-0.55738	0.71136	PLK3
ENSG00000188396	1	45271585	45272957	2	1	6017	-0.6488	0.74177	TCTEX1D4
ENSG00000222009	1	45274154	45281257	9	3	6017	-0.36453	0.64227	BTBD19
ENSG00000117425	1	45285516	45308735	36	7	6017	-0.29318	0.61531	PTCH2
ENSG00000070785	1	45316450	45452282	300	12	6017	-0.98974	0.83885	EIF2B3
ENSG00000126107	1	45468212	45477001	11	2	6017	0.20671	0.41812	HECTD3
ENSG00000126088	1	45477819	45481247	5	2	6017	0.31025	0.37818	UROD
ENSG00000162415	1	45482071	45771881	418	22	6017	-0.088877	0.53541	ZSWIM5
ENSG00000132781	1	45794835	45806142	10	4	6017	0.3271	0.3718	MUTYH
ENSG00000132773	1	45805342	45809647	3	2	6017	-1.5064	0.93401	TOE1
ENSG00000070759	1	45809555	45956872	183	15	6017	-0.44875	0.67319	TESK2
ENSG00000236624	1	45959538	45965751	7	3	6017	-0.56805	0.715	CCDC163P
ENSG00000132763	1	45965725	45976739	15	4	6017	-0.060461	0.52411	MMACHC
ENSG00000117450	1	45976708	45988719	31	4	6017	0.13961	0.44448	PRDX1
ENSG00000117448	1	46016215	46035721	27	5	6017	0.088879	0.46459	AKR1A1
ENSG00000132780	1	46049518	46084566	36	5	6017	-0.55577	0.71082	NASP
ENSG00000159588	1	46085716	46089729	8	1	6017	-0.61604	0.73107	CCDC17
ENSG00000159592	1	46092976	46153785	102	5	6017	-0.19742	0.57825	GPBP1L1
ENSG00000159596	1	46152886	46160115	10	1	6017	-0.55767	0.71146	TMEM69
ENSG00000197429	1	46159996	46216322	86	4	6017	-0.33733	0.63206	IPP
ENSG00000086015	1	46252659	46501796	426	13	6017	0.54934	0.29139	MAST2
ENSG00000117461	1	46505812	46642160	198	15	6017	0.41266	0.33993	PIK3R3
ENSG00000117472	1	46640745	46651630	9	3	6017	1.0197	0.15393	TSPAN1
ENSG00000085998	1	46654354	46685977	38	8	6017	0.65606	0.25589	POMGNT1
ENSG00000171357	1	46669006	46686933	22	9	6017	0.20015	0.42068	LURAP1
ENSG00000085999	1	46713360	46744145	26	8	6017	0.43444	0.33199	RAD54L
ENSG00000132128	1	46726868	46769280	27	8	6017	0.41237	0.34003	LRRC41
ENSG00000173660	1	46769303	46782448	18	6	6017	-0.20153	0.57986	UQCRH
ENSG00000117481	1	46805849	46830824	145	3	6017	-1.2336	0.89132	NSUN4
ENSG00000117480	1	46859937	46879520	22	5	6017	-1.2839	0.90042	FAAH
ENSG00000197587	1	46972668	46979898	18	5	6017	0.37434	0.35407	DMBX1
ENSG00000162456	1	47011316	47017199	13	4	6017	1.4716	0.070564	KNCN
ENSG00000079277	1	47023090	47082515	94	10	6017	-0.05377	0.52144	MKNK1
ENSG00000142961	1	47073387	47082563	13	2	6017	-0.85505	0.80374	MOB3C
ENSG00000123472	1	47098409	47139539	64	4	6017	-0.70402	0.75929	ATPAF1
ENSG00000159658	1	47124366	47184824	93	6	6017	-0.65911	0.74509	EFCAB14
ENSG00000186118	1	47134527	47139266	4	2	6017	-1.0988	0.86408	TEX38
ENSG00000142973	1	47223510	47285085	94	20	6017	2.9008	0.0018613	CYP4B1
ENSG00000187048	1	47394849	47407156	23	3	6017	1.6492	0.049558	CYP4A11
ENSG00000186377	1	47427036	47516423	129	14	6017	0.91565	0.17993	CYP4X1
ENSG00000186160	1	47533160	47583991	93	4	6017	0.11414	0.45456	CYP4Z1
ENSG00000162365	1	47603107	47615413	39	5	6017	-0.38206	0.64879	CYP4A22
ENSG00000162366	1	47649265	47656716	11	6	6017	0.59133	0.27715	PDZK1IP1
ENSG00000162367	1	47681962	47697892	28	6	6017	0.94527	0.17226	TAL1
ENSG00000123473	1	47715811	47779819	130	9	6017	-1.1603	0.87703	STIL
ENSG00000162368	1	47799469	47844511	95	9	6017	-0.6515	0.74264	CMPK1
ENSG00000186790	1	47881744	47883723	2	1	6017	0.007756	0.49691	FOXE3
ENSG00000186564	1	47901689	47906363	7	3	6017	0.95316	0.17025	FOXD2
ENSG00000269113	1	48226200	48462567	499	31	6017	0.59688	0.27529	TRABD2B
ENSG00000117834	1	48688357	48714316	33	9	6017	1.3574	0.087324	SLC5A9
ENSG00000132122	1	48761044	48937845	239	31	6017	1.0843	0.13912	SPATA6
ENSG00000186094	1	48998527	50489585	1463	56	6017	0.29462	0.38414	AGBL4
ENSG00000162373	1	49193195	49242641	66	13	6017	1.096	0.13654	BEND5
ENSG00000162374	1	50513686	50669458	141	23	6017	-0.16106	0.56398	ELAVL4
ENSG00000142700	1	50883222	50889172	2	1	6017	0.93196	0.17568	DMRTA2
ENSG00000185104	1	50905150	51425935	541	18	6017	0.17384	0.431	FAF1
ENSG00000123080	1	51426417	51440305	12	4	6017	0.60107	0.2739	CDKN2C
ENSG00000204006	1	51567906	51613752	45	6	6017	-0.40551	0.65745	C1orf185
ENSG00000123091	1	51701943	51739127	22	3	6017	0.1228	0.45113	RNF11
ENSG00000085831	1	51752930	51810788	74	19	6017	1.3381	0.090428	TTC39A
ENSG00000085832	1	51819935	51985000	441	20	6017	-1.0344	0.84953	EPS15
ENSG00000117859	1	52042851	52254889	227	23	6017	-0.11707	0.5466	OSBPL9
ENSG00000078618	1	52254863	52344477	128	20	6017	-0.41674	0.66157	NRD1
ENSG00000169213	1	52373628	52456436	134	17	6017	-1.4128	0.92114	RAB3B
ENSG00000117862	1	52485803	52521843	42	6	6017	-0.87516	0.80926	TXNDC12
ENSG00000198841	1	52497775	52499488	3	1	6017	-0.791	0.78553	KTI12
ENSG00000134717	1	52521797	52556388	35	5	6017	-0.27006	0.60644	BTF3L4
ENSG00000157077	1	52608046	52812358	167	12	6017	0.35414	0.36162	ZFYVE9
ENSG00000154222	1	52811395	52831865	18	6	6017	1.2498	0.10569	CC2D1B
ENSG00000085840	1	52838501	52870131	23	6	6017	0.12624	0.44977	ORC1
ENSG00000134748	1	52870236	52886511	6	2	6017	-0.10169	0.5405	PRPF38A
ENSG00000134744	1	52873954	53019159	153	13	6017	0.21783	0.41378	ZCCHC11
ENSG00000116157	1	53068044	53074723	18	5	6017	0.32678	0.37192	GPX7
ENSG00000182183	1	53099016	53135355	64	16	6017	0.6934	0.24403	FAM159A
ENSG00000162377	1	53152508	53164038	19	4	6017	0.25659	0.39875	COA7
ENSG00000162378	1	53192126	53293014	223	15	6017	1.6795	0.046525	ZYG11B
ENSG00000203995	1	53308183	53360670	97	8	6017	1.284	0.099575	ZYG11A
ENSG00000121310	1	53361656	53392884	32	8	6017	1.6073	0.053992	ECHDC2
ENSG00000116171	1	53392901	53517375	381	16	6017	-0.12325	0.54904	SCP2
ENSG00000174348	1	53527854	53551174	93	12	6017	-0.36109	0.64099	PODN
ENSG00000162383	1	53552855	53608289	246	32	6017	-0.41166	0.65971	SLC1A7
ENSG00000157184	1	53662101	53679869	25	7	6017	0.0029584	0.49882	CPT2
ENSG00000162384	1	53679771	53686289	9	3	6017	-0.80012	0.78818	C1orf123
ENSG00000162385	1	53692564	53704282	22	7	6017	-0.38141	0.64855	MAGOH
ENSG00000157193	1	53711217	53793742	151	26	6017	0.53505	0.29631	LRP8
ENSG00000143006	1	53925072	53933161	22	5	6017	-0.61208	0.72976	DMRTB1
ENSG00000174332	1	53971910	54199877	456	38	6017	-0.19311	0.57656	GLIS1
ENSG00000058804	1	54231133	54304533	66	7	6017	0.28853	0.38647	NDC1
ENSG00000058799	1	54317392	54356407	115	11	6017	-1.75	0.95994	YIPF1
ENSG00000211452	1	54356912	54376759	65	8	6017	-1.4848	0.9312	DIO1
ENSG00000081870	1	54382247	54411602	47	5	6017	-0.39179	0.65239	HSPB11
ENSG00000116212	1	54411750	54433841	25	7	6017	-0.20593	0.58158	LRRC42
ENSG00000203985	1	54474412	54483856	23	5	6017	-0.88527	0.812	LDLRAD1
ENSG00000116209	1	54497347	54519177	26	6	6017	-1.0044	0.84241	TMEM59
ENSG00000116205	1	54519260	54578192	93	10	6017	-0.21952	0.58688	TCEANC2
ENSG00000157211	1	54598747	54619443	58	12	6017	-0.38672	0.65052	CDCP2
ENSG00000215883	1	54638009	54665709	34	11	6017	-1.1245	0.8696	CYB5RL
ENSG00000116221	1	54649714	54691137	75	18	6017	-0.20969	0.58304	MRPL37
ENSG00000157216	1	54691105	54879152	396	66	6017	0.087132	0.46528	SSBP3
ENSG00000198711	1	54703710	54704736	5	3	6017	0.50127	0.30809	SSBP3-AS1
ENSG00000162390	1	55007930	55104865	334	34	6017	-0.77986	0.78226	ACOT11
ENSG00000162391	1	55074855	55089229	39	12	6017	-1.7323	0.95839	FAM151A
ENSG00000271723	1	55107459	55207981	315	31	6017	0.28167	0.3891	MROH7-TTC4
ENSG00000184313	1	55107463	55175939	171	30	6017	-0.96902	0.83373	MROH7
ENSG00000243725	1	55181495	55208330	131	4	6017	1.0485	0.14719	TTC4
ENSG00000162396	1	55222571	55230187	20	6	6017	0.18759	0.4256	PARS2
ENSG00000006555	1	55245385	55266940	61	12	6017	0.29755	0.38303	TTC22
ENSG00000162398	1	55271736	55307925	128	10	6017	0.027641	0.48897	C1orf177
ENSG00000116133	1	55315306	55352891	117	15	6017	-0.25169	0.59936	DHCR24
ENSG00000143001	1	55446465	55457966	33	3	6017	-0.26689	0.60522	TMEM61
ENSG00000162399	1	55464606	55476556	27	6	6017	0.060911	0.47572	BSND
ENSG00000169174	1	55505221	55530525	91	20	6017	-1.0178	0.84561	PCSK9
ENSG00000162402	1	55532032	55680786	198	16	6017	-0.40514	0.65731	USP24
ENSG00000162407	1	56960419	57110974	408	43	6017	-0.41644	0.66146	PPAP2B
ENSG00000162409	1	57110995	57181008	227	18	6017	-0.50269	0.69241	PRKAA2
ENSG00000187889	1	57184477	57285369	293	44	6017	0.13936	0.44458	C1orf168
ENSG00000157131	1	57320479	57383894	176	25	6017	0.39493	0.34645	C8A
ENSG00000021852	1	57394883	57431813	99	20	6017	0.16527	0.43437	C8B
ENSG00000173406	1	57460451	59012406	3755	259	6017	1.7831	0.037286	DAB1
ENSG00000162600	1	58881056	59012474	393	39	6017	2.1793	0.014655	OMA1
ENSG00000184292	1	59041099	59043166	7	3	6017	1.7267	0.042108	TACSTD2
ENSG00000162601	1	59120411	59165764	144	10	6017	1.0504	0.14676	MYSM1
ENSG00000177606	1	59246465	59249785	1	1	6017	-0.62689	0.73464	JUN
ENSG00000172456	1	59762310	60233347	806	73	6017	-0.7641	0.77759	FGGY
ENSG00000134709	1	60280458	60342050	116	16	6017	0.20982	0.4169	HOOK1
ENSG00000134716	1	60358980	60392462	51	9	6017	-0.10252	0.54083	CYP2J2
ENSG00000162598	1	60452941	60539442	144	28	6017	-1.4356	0.92444	C1orf87
ENSG00000162599	1	61330931	61928465	1137	144	6017	-1.0839	0.86081	NFIA
ENSG00000162604	1	62146718	62191095	77	9	6017	0.040598	0.48381	TM2D1
ENSG00000132849	1	62208149	62629592	1068	94	6017	0.034804	0.48612	INADL
ENSG00000240563	1	62660503	62678000	88	15	6017	2.4818	0.0065368	L1TD1
ENSG00000132854	1	62702651	62785085	263	22	6017	-1.4705	0.92928	KANK4
ENSG00000162607	1	62901968	62917475	27	3	6017	-0.56609	0.71433	USP1
ENSG00000116641	1	62920399	63153969	232	8	6017	-0.75568	0.77508	DOCK7
ENSG00000125703	1	63249806	63331184	150	10	6017	-0.10811	0.54305	ATG4C
ENSG00000187140	1	63788730	63790797	2	1	6017	-0.40747	0.65817	FOXD3
ENSG00000088035	1	63833261	63904233	134	16	6017	-0.2988	0.61745	ALG6
ENSG00000142856	1	63906441	64059392	314	15	6017	0.22719	0.41014	ITGB3BP
ENSG00000203965	1	63989043	64038364	106	12	6017	0.24315	0.40395	EFCAB7
ENSG00000116652	1	64014588	64015405	2	1	6017	-0.75505	0.77489	DLEU2L
ENSG00000079739	1	64058947	64125916	171	32	6017	0.11418	0.45455	PGM1
ENSG00000185483	1	64239693	64647181	815	71	6017	0.19792	0.42155	ROR1
ENSG00000177414	1	64669310	64733051	127	13	6017	-0.44933	0.6734	UBE2U
ENSG00000158966	1	64936428	65158741	363	56	6017	0.46781	0.31996	CACHD1
ENSG00000162437	1	65210778	65298915	149	19	6017	2.1458	0.015944	RAVER2
ENSG00000162434	1	65298912	65432187	295	24	6017	1.0517	0.14648	JAK1
ENSG00000162433	1	65613232	65697828	168	18	6017	-0.30978	0.62164	AK4
ENSG00000116675	1	65713902	65881552	367	27	6017	0.69989	0.242	DNAJC6
ENSG00000116678	1	65886248	66107242	474	25	6017	-0.18772	0.57445	LEPR
ENSG00000213625	1	65886270	65901690	38	11	6017	-0.39902	0.65506	LEPROT
ENSG00000184588	1	66258197	66840259	1119	76	6017	2.6685	0.0038092	PDE4B
ENSG00000118473	1	66999066	67213982	616	23	6017	-0.30741	0.62073	SGIP1
ENSG00000152760	1	67218142	67244470	66	9	6017	-0.71233	0.76187	TCTEX1D1
ENSG00000172410	1	67263424	67266939	7	2	6017	0.15479	0.43849	INSL5
ENSG00000152763	1	67278568	67390570	198	28	6017	1.6019	0.054589	WDR78
ENSG00000198160	1	67390578	67454302	115	11	6017	0.95259	0.1704	MIER1
ENSG00000116704	1	67465015	67519782	134	13	6017	0.63272	0.26346	SLC35D1
ENSG00000203963	1	67557848	67697536	348	31	6017	-0.20755	0.58221	C1orf141
ENSG00000162594	1	67632083	67725662	196	28	6017	-0.72372	0.76538	IL23R
ENSG00000081985	1	67773047	67862583	210	20	6017	-0.36286	0.64165	IL12RB2
ENSG00000142864	1	67873493	67896098	24	7	6017	0.82134	0.20573	SERBP1
ENSG00000116717	1	68150744	68154021	7	2	6017	1.7527	0.039831	GADD45A
ENSG00000172380	1	68167149	68299150	241	29	6017	0.59188	0.27696	GNG12
ENSG00000162595	1	68511645	68517314	9	3	6017	-1.3542	0.91216	DIRAS3
ENSG00000116729	1	68564142	68698803	386	63	6017	0.64592	0.25917	WLS
ENSG00000116745	1	68894505	68915642	46	10	6017	0.16991	0.43254	RPE65
ENSG00000024526	1	68939835	68962904	55	7	6017	-1.255	0.89526	DEPDC1
ENSG00000033122	1	70034081	70617628	1363	67	6017	0.1127	0.45513	LRRC7
ENSG00000066557	1	70610488	70671303	77	10	6017	-0.17382	0.569	LRRC40
ENSG00000116754	1	70671365	70718735	45	6	6017	-0.060221	0.52401	SRSF11
ENSG00000118454	1	70726271	70820417	115	19	6017	-1.4602	0.92788	ANKRD13C
ENSG00000197568	1	70820488	70851022	51	8	6017	-0.80392	0.78928	HHLA3
ENSG00000116761	1	70876901	70905534	57	14	6017	-0.7059	0.75988	CTH
ENSG00000050628	1	71318036	71513491	466	46	6017	1.4387	0.075112	PTGER3
ENSG00000132485	1	71528974	71546980	29	8	6017	1.4236	0.077276	ZRANB2
ENSG00000172260	1	71861623	72748417	1468	81	6017	-1.0981	0.86392	NEGR1
ENSG00000162620	1	74491699	74663871	229	16	6017	-1.3256	0.90752	LRRIQ3
ENSG00000254685	1	74663896	74699770	68	5	6017	-1.5317	0.9372	FPGT
ENSG00000259030	1	74663919	75009666	502	48	6017	-1.0906	0.86228	FPGT-TNNI3K
ENSG00000116783	1	74663947	75010112	502	48	6017	-1.0906	0.86228	TNNI3K
ENSG00000162621	1	74935562	74978298	24	4	6017	0.98182	0.16309	LRRC53
ENSG00000178965	1	75033795	75139422	122	15	6017	1.0447	0.14808	C1orf173
ENSG00000116791	1	75171170	75199092	57	13	6017	2.3397	0.0096491	CRYZ
ENSG00000162623	1	75198836	75232362	84	12	6017	2.2838	0.011192	TYW3
ENSG00000162624	1	75594119	75627218	48	9	6017	0.074117	0.47046	LHX8
ENSG00000137968	1	75667816	76076801	775	32	6017	-0.16767	0.56658	SLC44A5
ENSG00000117054	1	76190036	76253260	209	18	6017	1.2386	0.10775	ACADM
ENSG00000137955	1	76251879	76260764	18	7	6017	0.048306	0.48074	RABGGTB
ENSG00000057468	1	76262567	76378923	370	22	6017	-0.20266	0.5803	MSH4
ENSG00000154007	1	76384558	76398116	44	10	6017	0.8061	0.21009	ASB17
ENSG00000184005	1	76540404	77100286	1366	130	6017	0.33638	0.36829	ST6GALNAC3
ENSG00000117069	1	77333126	77531396	389	33	6017	1.2522	0.10526	ST6GALNAC5
ENSG00000142892	1	77554675	77685115	297	18	6017	0.70466	0.24051	PIGK
ENSG00000154027	1	77747736	78025651	779	64	6017	-0.59646	0.72457	AK5
ENSG00000036549	1	78028101	78149104	158	17	6017	-0.53176	0.70256	ZZZ3
ENSG00000077254	1	78161672	78225537	82	16	6017	-0.63795	0.73825	USP33
ENSG00000180488	1	78245309	78344106	137	24	6017	-0.90389	0.81697	FAM73A
ENSG00000162614	1	78354198	78409580	77	15	6017	-0.60881	0.72868	NEXN
ENSG00000162613	1	78409740	78444794	50	10	6017	-0.24904	0.59833	FUBP1
ENSG00000162616	1	78444859	78483648	70	16	6017	-0.58214	0.71976	DNAJB4
ENSG00000137960	1	78445226	78604133	304	31	6017	-1.0246	0.84722	GIPC2
ENSG00000122420	1	78769568	79005434	525	41	6017	0.86731	0.19289	PTGFR
ENSG00000137959	1	79085607	79111830	33	7	6017	-0.96228	0.83204	IFI44L
ENSG00000137965	1	79115481	79129763	20	5	6017	0.14284	0.44321	IFI44
ENSG00000162618	1	79355449	79472403	416	25	6017	0.41851	0.33779	ELTD1
ENSG00000117114	1	81771845	82458120	1832	159	6017	-0.19866	0.57874	LPHN2
ENSG00000137941	1	84330711	84464833	320	13	6017	0.55103	0.29081	TTLL7
ENSG00000142875	1	84543745	84704181	186	18	6017	-0.73133	0.76771	PRKACB
ENSG00000203943	1	84764049	84855640	138	18	6017	1.4665	0.071251	SAMD13
ENSG00000137976	1	84864215	84880701	59	8	6017	0.94596	0.17208	DNASE2B
ENSG00000117133	1	84944942	84963473	65	14	6017	-0.58426	0.72048	RPF1
ENSG00000174021	1	84964008	84972248	22	7	6017	-0.68762	0.75415	GNG5
ENSG00000117151	1	85015289	85040163	57	10	6017	-1.3469	0.911	CTBS
ENSG00000180869	1	85093913	85100703	11	4	6017	-0.50247	0.69233	C1orf180
ENSG00000117155	1	85109390	85156486	106	14	6017	0.79328	0.21381	SSX2IP
ENSG00000171517	1	85277285	85358896	198	44	6017	0.37939	0.3522	LPAR3
ENSG00000153898	1	85391268	85462796	215	17	6017	1.1175	0.13188	MCOLN2
ENSG00000162643	1	85464830	85598821	313	31	6017	0.25786	0.39826	WDR63
ENSG00000055732	1	85483765	85514182	56	12	6017	1.0345	0.15045	MCOLN3
ENSG00000097096	1	85622556	85666729	100	11	6017	-0.14624	0.55813	SYDE2
ENSG00000162642	1	85715639	85725355	20	7	6017	-0.96829	0.83355	C1orf52
ENSG00000142867	1	85731931	85742773	33	11	6017	-0.38414	0.64956	BCL10
ENSG00000153904	1	85784164	86043933	598	53	6017	1.5235	0.063821	DDAH1
ENSG00000142871	1	86046444	86049645	5	3	6017	2.3898	0.0084284	CYR61
ENSG00000117174	1	86115106	86174116	97	17	6017	-0.14595	0.55802	ZNHIT6
ENSG00000171502	1	86194916	86622626	1213	57	6017	0.31173	0.37762	COL24A1
ENSG00000122417	1	86814344	86862023	94	8	6017	0.63347	0.26321	ODF2L
ENSG00000137975	1	86889769	86922241	144	18	6017	0.97379	0.16508	CLCA2
ENSG00000016490	1	86934051	86965972	96	23	6017	-0.29099	0.61447	CLCA1
ENSG00000016602	1	87012761	87046437	68	13	6017	0.40775	0.34173	CLCA4
ENSG00000097033	1	87170259	87213867	71	11	6017	1.1541	0.12422	SH3GLB1
ENSG00000183291	1	87328132	87380107	114	8	6017	1.6707	0.047392	2015-09-01
ENSG00000153936	1	87380331	87602334	390	16	6017	1.8476	0.032331	HS2ST1
ENSG00000143013	1	87794151	87814606	35	11	6017	1.2932	0.097978	LMO4
ENSG00000065243	1	89149905	89301938	305	8	6017	0.60352	0.27308	PKN2
ENSG00000137947	1	89318615	89357627	97	8	6017	0.0017791	0.49929	GTF2B
ENSG00000137944	1	89401456	89458636	85	7	6017	-0.15928	0.56328	CCBL2
ENSG00000213516	1	89445139	89458643	11	5	6017	1.2832	0.099718	RBMXL1
ENSG00000117226	1	89472349	89488577	21	6	6017	-0.53492	0.70365	GBP3
ENSG00000117228	1	89518002	89531043	39	8	6017	-0.69298	0.75584	GBP1
ENSG00000162645	1	89571815	89616139	103	9	6017	-0.034294	0.51368	GBP2
ENSG00000213512	1	89597434	89641723	66	7	6017	0.46398	0.32133	GBP7
ENSG00000162654	1	89646831	89664615	22	5	6017	0.58633	0.27883	GBP4
ENSG00000154451	1	89724633	89738544	13	3	6017	0.57018	0.28428	GBP5
ENSG00000183347	1	89829617	89852020	61	12	6017	1.2295	0.10944	GBP6
ENSG00000197147	1	89990395	90063423	158	14	6017	0.41797	0.33798	LRRC8B
ENSG00000171488	1	90098631	90235462	208	16	6017	1.0076	0.15683	LRRC8C
ENSG00000171492	1	90286573	90402170	133	35	6017	2.4932	0.0063307	LRRC8D
ENSG00000162664	1	90460671	90501090	38	12	6017	-0.10667	0.54247	ZNF326
ENSG00000143032	1	91177096	91182794	5	3	6017	0.47426	0.31766	BARHL2
ENSG00000122482	1	91380859	91487829	149	12	6017	-1.0094	0.84361	ZNF644
ENSG00000162669	1	91726323	91870426	266	20	6017	0.10103	0.45976	HFM1
ENSG00000097046	1	91966408	91991321	39	8	6017	0.33175	0.37004	CDC7
ENSG00000069702	1	92145902	92371892	559	53	6017	-0.10427	0.54152	TGFBR3
ENSG00000137948	1	92414928	92479983	150	11	6017	-0.26141	0.60311	BRDT
ENSG00000172031	1	92495539	92529093	61	11	6017	2.043	0.020524	EPHX4
ENSG00000189195	1	92545862	92613393	112	9	6017	0.49844	0.30909	BTBD8
ENSG00000069712	1	92632542	92650280	25	5	6017	0.072276	0.47119	KIAA1107
ENSG00000203910	1	92683497	92711370	15	4	6017	0.19138	0.42412	C1orf146
ENSG00000174842	1	92711959	92764544	36	5	6017	-0.21084	0.58349	GLMN
ENSG00000122484	1	92764522	92867613	90	11	6017	-0.22141	0.58761	RPAP2
ENSG00000162676	1	92940319	92952433	17	4	6017	-0.95029	0.82902	GFI1
ENSG00000067208	1	92974253	93257961	475	13	6017	0.67277	0.25055	EVI5
ENSG00000122406	1	93297582	93307481	7	3	6017	-0.57039	0.71579	RPL5
ENSG00000154511	1	93307724	93427057	128	5	6017	-0.089449	0.53564	FAM69A
ENSG00000143033	1	93544792	93604638	80	9	6017	-0.0149	0.50594	MTF2
ENSG00000117500	1	93615299	93646285	46	7	6017	0.97265	0.16536	TMED5
ENSG00000122483	1	93645476	93744287	198	16	6017	0.71174	0.23831	CCDC18
ENSG00000117505	1	93811445	93835055	38	5	6017	0.33805	0.36766	DR1
ENSG00000137942	1	93913688	94020218	93	17	6017	1.9772	0.024007	FNBP1L
ENSG00000137936	1	94027347	94312706	726	29	6017	0.71361	0.23774	BCAR3
ENSG00000067334	1	94333373	94345474	38	6	6017	-0.72032	0.76434	DNTTIP2
ENSG00000023909	1	94350761	94374966	43	7	6017	1.1844	0.11813	GCLM
ENSG00000198691	1	94458393	94586688	294	55	6017	-0.27802	0.6095	ABCA4
ENSG00000137962	1	94614544	94740624	163	27	6017	-0.34331	0.63432	ARHGAP29
ENSG00000117528	1	94883933	94984222	91	13	6017	0.91896	0.17906	ABCD3
ENSG00000117525	1	94994781	95007356	17	6	6017	0.081249	0.46762	F3
ENSG00000143036	1	95285898	95360802	246	47	6017	-0.68571	0.75355	SLC44A3
ENSG00000117519	1	95362507	95392834	100	23	6017	-0.15991	0.56352	CNN3
ENSG00000172339	1	95439963	95538501	234	25	6017	-1.7926	0.96348	ALG14
ENSG00000152078	1	95582894	95663163	188	26	6017	-1.7767	0.96219	TMEM56
ENSG00000271092	1	95583479	95712781	310	27	6017	-2.1223	0.9831	TMEM56-RWDD3
ENSG00000122481	1	95699711	95712781	33	10	6017	-2.0198	0.9783	RWDD3
ENSG00000237435	1	96403457	96488436	217	22	6017	0.38741	0.34922	RP11-147C23.1
ENSG00000117569	1	97187221	97289294	164	14	6017	0.34204	0.36616	PTBP2
ENSG00000188641	1	97543299	98386605	1530	117	6017	0.27365	0.39218	DPYD
ENSG00000162627	1	99127236	99226056	304	20	6017	-1.2663	0.89729	SNX7
ENSG00000117598	1	99355806	99470588	339	38	6017	-0.58646	0.72122	LPPR5
ENSG00000117600	1	99729509	99775146	99	15	6017	-0.24465	0.59664	LPPR4
ENSG00000099260	1	100111499	100160097	111	14	6017	-0.60036	0.72587	PALMD
ENSG00000156869	1	100174259	100232187	161	9	6017	0.5865	0.27877	FRRS1
ENSG00000162688	1	100315640	100389579	176	18	6017	-0.2882	0.6134	AGL
ENSG00000117620	1	100435345	100492535	154	12	6017	0.16645	0.4339	SLC35A3
ENSG00000156875	1	100503653	100548933	123	15	6017	0.46077	0.32248	HIAT1
ENSG00000156876	1	100549119	100598511	122	14	6017	0.98489	0.16234	SASS6
ENSG00000122435	1	100598706	100616053	37	8	6017	1.0445	0.14814	TRMT13
ENSG00000122477	1	100614409	100643771	53	10	6017	1.2984	0.09707	LRRC39
ENSG00000137992	1	100652475	100715390	105	11	6017	-0.0019893	0.50079	DBT
ENSG00000137996	1	100731763	100758325	61	6	6017	-0.073818	0.52942	RTCA
ENSG00000079335	1	100810584	100985833	160	13	6017	-0.63899	0.73859	CDC14A
ENSG00000181656	1	101003693	101007574	7	3	6017	0.2313	0.40854	GPR88
ENSG00000162692	1	101185298	101204601	19	10	6017	2.6056	0.0045856	VCAM1
ENSG00000162694	1	101337943	101361554	22	7	6017	-0.58825	0.72182	EXTL2
ENSG00000162695	1	101361632	101447309	102	12	6017	-1.4252	0.92295	SLC30A7
ENSG00000117543	1	101455179	101491644	39	5	6017	-1.2394	0.8924	DPH5
ENSG00000170989	1	101702444	101707074	6	3	6017	0.78393	0.21654	S1PR1
ENSG00000118733	1	102268130	102462586	570	57	6017	-0.2829	0.61137	OLFM3
ENSG00000060718	1	103342023	103574052	799	27	6017	0.64026	0.261	COL11A1
ENSG00000185946	1	104068313	104097861	40	10	6017	0.34884	0.36361	RNPC3
ENSG00000240038	1	104096437	104122156	26	10	6017	-0.21736	0.58603	AMY2B
ENSG00000198890	1	107599267	107601916	1	1	6017	-0.77138	0.77976	PRMT6
ENSG00000162631	1	107682629	108026080	640	67	6017	1.0361	0.15008	NTNG1
ENSG00000134215	1	108113782	108507766	1079	76	6017	1.4319	0.07608	VAV3
ENSG00000085491	1	108676658	108743471	169	18	6017	-0.75548	0.77502	SLC25A24
ENSG00000186086	1	108918421	109013624	2	1	6017	0.76747	0.2214	NBPF6
ENSG00000162636	1	109102711	109187522	110	6	6017	-0.74523	0.77193	FAM102B
ENSG00000162639	1	109190912	109204148	15	6	6017	-0.010529	0.5042	HENMT1
ENSG00000134186	1	109234945	109244425	5	3	6017	0.10039	0.46002	PRPF38B
ENSG00000143107	1	109255279	109285365	53	15	6017	-0.93497	0.8251	FNDC7
ENSG00000116266	1	109289296	109352148	184	11	6017	-1.0372	0.85017	STXBP3
ENSG00000162641	1	109358520	109506106	413	33	6017	1.6218	0.052428	AKNAD1
ENSG00000121957	1	109417972	109477167	144	18	6017	1.332	0.091437	GPSM2
ENSG00000121940	1	109472130	109506111	93	19	6017	1.2672	0.10254	CLCC1
ENSG00000085433	1	109512836	109584850	165	17	6017	1.4642	0.071569	WDR47
ENSG00000197780	1	109605108	109618624	40	10	6017	-0.26245	0.60351	TAF13
ENSG00000215717	1	109632425	109639556	22	6	6017	-1.4668	0.92879	TMEM167B
ENSG00000179902	1	109648573	109656479	26	5	6017	-0.60235	0.72653	C1orf194
ENSG00000116299	1	109656301	109749401	289	33	6017	-1.4621	0.92815	KIAA1324
ENSG00000031698	1	109756540	109780791	30	9	6017	0.69462	0.24365	SARS
ENSG00000143126	1	109792641	109818372	57	11	6017	-0.70054	0.7582	CELSR2
ENSG00000134222	1	109822178	109825808	7	5	6017	-1.612	0.94652	PSRC1
ENSG00000221986	1	109834987	109849663	36	9	6017	-1.871	0.96933	MYBPHL
ENSG00000134243	1	109852192	109940573	104	7	6017	-0.80902	0.79075	SORT1
ENSG00000143106	1	109941653	109969062	33	6	6017	-0.4415	0.67058	PSMA5
ENSG00000143028	1	110009180	110024759	37	4	6017	-0.4947	0.68959	SYPL2
ENSG00000162650	1	110026101	110035426	9	4	6017	-0.78308	0.78321	ATXN7L2
ENSG00000174151	1	110036674	110045554	8	2	6017	0.059617	0.47623	CYB561D1
ENSG00000181754	1	110046797	110052360	6	3	6017	-0.66917	0.74831	AMIGO1
ENSG00000156097	1	110082494	110091028	9	3	6017	-0.63154	0.73616	GPR61
ENSG00000065135	1	110091233	110136975	50	9	6017	-1.1351	0.87184	GNAI3
ENSG00000134183	1	110145889	110155679	17	7	6017	-0.23517	0.59296	GNAT2
ENSG00000116337	1	110158726	110174673	23	7	6017	-0.33652	0.63176	AMPD2
ENSG00000168765	1	110198703	110208118	17	5	6017	0.050956	0.47968	GSTM4
ENSG00000213366	1	110210644	110252171	58	18	6017	0.085647	0.46587	GSTM2
ENSG00000134184	1	110230436	110251661	30	10	6017	0.61568	0.26905	GSTM1
ENSG00000134201	1	110254864	110318050	113	23	6017	0.82441	0.20485	GSTM5
ENSG00000134202	1	110276554	110284384	12	4	6017	2.2089	0.013591	GSTM3
ENSG00000198758	1	110292702	110306649	28	11	6017	0.10835	0.45686	EPS8L3
ENSG00000184371	1	110452864	110473614	24	10	6017	-0.56812	0.71502	CSF1
ENSG00000168710	1	110527308	110566357	17	9	6017	2.8029	0.0025326	AHCYL1
ENSG00000143093	1	110574199	110617263	43	7	6017	3.4734	0.00025693	STRIP1
ENSG00000156150	1	110602616	110613322	13	2	6017	3.361	0.00038828	ALX3
ENSG00000186150	1	110655062	110656569	1	1	6017	-0.25226	0.59958	UBL4B
ENSG00000197106	1	110693108	110744824	87	13	6017	-1.852	0.96799	SLC6A17
ENSG00000116396	1	110753965	110825722	186	23	6017	-0.27092	0.60677	KCNC4
ENSG00000162775	1	110881128	110889299	7	3	6017	-0.031617	0.51261	RBM15
ENSG00000168679	1	110905470	110933704	40	10	6017	-0.50006	0.69148	SLC16A4
ENSG00000134248	1	110943871	110950564	12	4	6017	-0.78739	0.78447	LAMTOR5
ENSG00000143125	1	110993822	110999976	12	4	6017	-0.0016078	0.50064	PROK1
ENSG00000143105	1	111059839	111061797	3	2	6017	0.0073847	0.49705	KCNA10
ENSG00000177301	1	111136202	111174096	82	11	6017	1.2708	0.10189	KCNA2
ENSG00000177272	1	111214310	111217655	1	1	6017	-0.17639	0.57	KCNA3
ENSG00000143119	1	111415775	111442550	68	10	6017	-0.74087	0.77061	CD53
ENSG00000121931	1	111489807	111506701	16	5	6017	-0.098986	0.53943	LRIF1
ENSG00000156171	1	111659955	111682838	38	5	6017	0.71911	0.23604	DRAM2
ENSG00000134255	1	111682249	111727724	42	10	6017	-0.89544	0.81472	CEPT1
ENSG00000162777	1	111729796	111747157	35	14	6017	-0.43972	0.66993	DENND2D
ENSG00000064886	1	111743393	111786062	124	19	6017	0.9881	0.16155	CHI3L2
ENSG00000134216	1	111833484	111863188	182	20	6017	0.85245	0.19698	CHIA
ENSG00000173947	1	111888910	111895635	23	4	6017	2.2304	0.012861	PIFO
ENSG00000085465	1	111956936	111970399	36	6	6017	-0.82465	0.79521	OVGP1
ENSG00000116455	1	111982512	111991998	10	3	6017	0.3356	0.36859	WDR77
ENSG00000116459	1	111991486	112005395	21	5	6017	0.65243	0.25706	ATP5F1
ENSG00000143110	1	112016414	112021134	5	3	6017	0.64005	0.26107	C1orf162
ENSG00000121933	1	112025970	112106584	208	36	6017	0.20513	0.41873	ADORA3
ENSG00000116473	1	112084840	112259313	403	40	6017	2.4367	0.0074115	RAP1A
ENSG00000197852	1	112223252	112298446	205	33	6017	2.3511	0.0093589	FAM212B
ENSG00000064703	1	112297867	112310638	36	7	6017	0.62527	0.2659	DDX20
ENSG00000171385	1	112313284	112531777	507	69	6017	0.20082	0.42042	KCND3
ENSG00000143079	1	112938803	113006078	139	6	6017	0.56784	0.28507	CTTNBP2NL
ENSG00000134245	1	113009163	113072787	129	27	6017	-0.8551	0.80375	WNT2B
ENSG00000007341	1	113066140	113163447	160	12	6017	-0.56577	0.71422	ST7L
ENSG00000116489	1	113161795	113214241	54	9	6017	-0.14868	0.5591	CAPZA1
ENSG00000155363	1	113215763	113243368	40	7	6017	-0.15848	0.56296	MOV10
ENSG00000155366	1	113243728	113250056	13	3	6017	-0.82491	0.79529	RHOC
ENSG00000155367	1	113252616	113258099	7	3	6017	-0.99278	0.83959	PPM1J
ENSG00000184599	1	113263041	113269857	14	4	6017	-0.38987	0.65168	FAM19A3
ENSG00000155380	1	113454469	113499635	48	9	6017	-0.10135	0.54036	SLC16A1
ENSG00000198799	1	113615831	113674882	86	15	6017	1.6251	0.052066	LRIG2
ENSG00000081026	1	113933371	114228545	459	34	6017	0.54961	0.29129	MAGI3
ENSG00000116793	1	114239453	114302111	96	12	6017	0.22716	0.41015	PHTF1
ENSG00000081019	1	114304454	114355098	51	11	6017	0.78279	0.21687	RSBN1
ENSG00000134242	1	114356433	114414381	80	12	6017	0.94921	0.17126	PTPN22
ENSG00000188761	1	114420790	114430169	12	4	6017	1.0598	0.14462	BCL2L15
ENSG00000134262	1	114437370	114447823	12	4	6017	1.2893	0.098647	AP4B1
ENSG00000118655	1	114447763	114456708	10	4	6017	0.35091	0.36283	DCLRE1B
ENSG00000163349	1	114471814	114520426	59	13	6017	-0.19679	0.578	HIPK1
ENSG00000116774	1	114522063	114524876	4	2	6017	0.098675	0.4607	OLFML3
ENSG00000134207	1	114631913	114696541	210	54	6017	0.51443	0.30348	SYT6
ENSG00000197323	1	114935399	115053781	260	16	6017	0.34031	0.36681	TRIM33
ENSG00000116752	1	115110178	115124260	19	6	6017	0.68149	0.24778	BCAS2
ENSG00000175984	1	115125469	115213043	160	18	6017	0.43965	0.3301	DENND2C
ENSG00000116748	1	115215719	115238239	41	10	6017	-0.18152	0.57202	AMPD1
ENSG00000213281	1	115247090	115259515	12	3	6017	0.76539	0.22202	NRAS
ENSG00000009307	1	115259534	115301297	57	8	6017	0.32433	0.37284	CSDE1
ENSG00000052723	1	115312100	115323306	2	1	6017	0.3227	0.37346	SIKE1
ENSG00000198765	1	115397424	115537991	263	16	6017	-0.30692	0.62055	SYCP1
ENSG00000134200	1	115572415	115576941	22	3	6017	-0.42835	0.6658	TSHB
ENSG00000134198	1	115590632	115632121	123	19	6017	0.0051454	0.49795	TSPAN2
ENSG00000134259	1	115828539	115880857	115	25	6017	-1.5377	0.93794	NGF
ENSG00000173218	1	116184574	116240845	140	27	6017	1.0131	0.1555	VANGL1
ENSG00000118729	1	116242628	116311402	270	16	6017	0.71504	0.23729	CASQ2
ENSG00000177551	1	116378998	116386538	15	3	6017	0.31056	0.37807	NHLH2
ENSG00000163393	1	116519119	116612675	147	19	6017	-1.2967	0.90263	SLC22A15
ENSG00000173212	1	116654376	116677861	58	11	6017	-0.66622	0.74737	MAB21L3
ENSG00000163399	1	116915290	116952883	48	4	6017	-1.0367	0.85005	ATP1A1
ENSG00000116815	1	117057157	117113661	55	10	6017	-1.0364	0.84999	CD58
ENSG00000143061	1	117117031	117210375	87	19	6017	0.25509	0.39933	IGSF3
ENSG00000203864	1	117236734	117249225	9	4	6017	-0.47486	0.68256	C1orf137
ENSG00000116824	1	117297007	117311850	27	6	6017	0.032856	0.48689	CD2
ENSG00000134247	1	117452679	117532980	187	22	6017	-0.66708	0.74764	PTGFRN
ENSG00000134256	1	117544382	117579167	78	19	6017	-0.026123	0.51042	CD101
ENSG00000116830	1	117602925	117650075	81	18	6017	-0.38657	0.65046	TTF2
ENSG00000134253	1	117653682	117665209	31	7	6017	0.35828	0.36007	TRIM45
ENSG00000134258	1	117686209	117753556	151	20	6017	0.22081	0.41262	VTCN1
ENSG00000198162	1	117910071	118071494	372	19	6017	-0.51913	0.69816	MAN1A2
ENSG00000183508	1	118148556	118170994	58	7	6017	0.21357	0.41544	FAM46C
ENSG00000196505	1	118406107	118472253	45	11	6017	0.87278	0.19139	GDAP2
ENSG00000065183	1	118472343	118509165	33	8	6017	0.85058	0.1975	WDR3
ENSG00000155761	1	118496484	118727846	334	14	6017	0.13192	0.44752	SPAG17
ENSG00000092607	1	119425669	119532179	239	29	6017	0.033437	0.48666	TBX15
ENSG00000116874	1	119573839	119683294	222	22	6017	0.52671	0.2992	WARS2
ENSG00000116882	1	119911402	119936753	35	6	6017	0.44764	0.32721	HAO2
ENSG00000203859	1	119957554	119965658	15	2	6017	1.1417	0.12678	HSD3B2
ENSG00000203857	1	120049821	120057681	5	1	6017	0.00077912	0.49969	HSD3B1
ENSG00000143067	1	120162045	120190396	57	12	6017	-0.74441	0.77169	ZNF697
ENSG00000092621	1	120202421	120286838	146	22	6017	-0.27589	0.60868	PHGDH
ENSG00000134240	1	120290619	120311528	37	9	6017	-0.32959	0.62915	HMGCS2
ENSG00000134193	1	120336641	120354283	35	6	6017	-0.53947	0.70522	REG4
ENSG00000134249	1	120436156	120439118	2	1	6017	0.11761	0.45319	ADAM30
ENSG00000134250	1	120454176	120612240	95	8	6017	-0.26429	0.60422	NOTCH2
ENSG00000168509	1	145413095	145417545	1	1	6017	-0.31078	0.62202	HFE2
ENSG00000117289	1	145438469	145442635	3	1	6017	0.90402	0.18299	TXNIP
ENSG00000121851	1	145456236	145470388	2	1	6017	0.23659	0.40649	POLR3GL
ENSG00000181039	1	145470508	145475646	3	2	6017	1.3197	0.093468	ANKRD34A
ENSG00000152022	1	145477085	145501669	7	2	6017	-0.12732	0.55065	LIX1L
ENSG00000131795	1	145507598	145513536	1	1	6017	0.10843	0.45683	RBM8A
ENSG00000131779	1	145516252	145523730	1	1	6017	0.82141	0.20571	PEX11B
ENSG00000143127	1	145524891	145543868	10	3	6017	0.20607	0.41837	ITGA10
ENSG00000198483	1	145549230	145568526	28	4	6017	-0.41853	0.66222	ANKRD35
ENSG00000131788	1	145575233	145586546	2	1	6017	-0.30947	0.62152	PIAS3
ENSG00000186364	1	145586115	145589439	3	1	6017	0.88663	0.18764	NUDT17
ENSG00000186141	1	145592605	145611025	14	2	6017	0.68864	0.24552	POLR3C
ENSG00000121848	1	145611036	145696218	78	5	6017	0.54307	0.29354	RNF115
ENSG00000117281	1	145695798	145715614	21	3	6017	0.54604	0.29252	CD160
ENSG00000174827	1	145726918	145764074	5	2	6017	0.04597	0.48167	PDZK1
ENSG00000117262	1	145764411	145827103	1	1	6017	-0.0068281	0.50272	GPR89A
ENSG00000131791	1	146626685	146644129	45	6	6017	0.69454	0.24367	PRKAB2
ENSG00000131781	1	146646930	146714700	250	13	6017	0.68658	0.24617	FMO5
ENSG00000131778	1	146714291	146767443	166	18	6017	0.26217	0.3966	CHD1L
ENSG00000116128	1	147013182	147098017	201	41	6017	-0.13873	0.55517	BCL9
ENSG00000162836	1	147101453	147142618	88	13	6017	-0.62158	0.73289	ACP6
ENSG00000143140	1	147228332	147245484	56	9	6017	0.44776	0.32716	GJA5
ENSG00000121634	1	147374946	147381393	26	7	6017	0.70977	0.23892	GJA8
ENSG00000188092	1	147400506	147465753	6	1	6017	-0.79535	0.7868	GPR89B
ENSG00000150337	1	149754227	149764074	1	1	6017	0.1825	0.4276	FCGR1A
ENSG00000203814	1	149754245	149783928	9	1	6017	0.18695	0.42585	HIST2H2BF
ENSG00000184678	1	149856010	149858232	2	1	6017	0.67627	0.24943	HIST2H2BE
ENSG00000178096	1	149859440	149872351	20	1	6017	0.66065	0.25442	BOLA1
ENSG00000159164	1	149874870	149889434	10	1	6017	0.54608	0.29251	SV2A
ENSG00000143368	1	149895209	149900236	8	1	6017	0.41903	0.3376	SF3B4
ENSG00000014914	1	149900543	149908791	10	2	6017	0.58124	0.28054	MTMR11
ENSG00000163113	1	149909705	149982625	37	3	6017	0.97487	0.16481	OTUD7B
ENSG00000136631	1	150039369	150117505	85	3	6017	0.072807	0.47098	VPS45
ENSG00000023902	1	150121373	150136916	23	3	6017	-0.17021	0.56758	PLEKHO1
ENSG00000143401	1	150190717	150208504	17	3	6017	-1.0874	0.86156	ANP32E
ENSG00000118298	1	150229554	150237478	3	2	6017	-1.2508	0.8945	CA14
ENSG00000117362	1	150237804	150241980	1	1	6017	-1.42	0.92219	APH1A
ENSG00000118292	1	150240600	150253327	10	3	6017	-0.66506	0.74699	C1orf54
ENSG00000159208	1	150254953	150259505	5	2	6017	-0.5089	0.69459	C1orf51
ENSG00000187145	1	150266289	150281414	42	6	6017	-0.46428	0.67878	MRPS21
ENSG00000117360	1	150293925	150325671	75	9	6017	-0.13069	0.55199	PRPF3
ENSG00000163125	1	150335567	150449042	284	12	6017	-0.10569	0.54209	RPRD2
ENSG00000143374	1	150459887	150480078	48	7	6017	-0.25285	0.59981	TARS2
ENSG00000143369	1	150480538	150486265	12	5	6017	-0.35617	0.63914	ECM1
ENSG00000143382	1	150521884	150533413	13	4	6017	1.7409	0.040853	ADAMTSL4
ENSG00000143384	1	150547032	150552066	5	3	6017	2.245	0.012385	MCL1
ENSG00000143420	1	150573327	150602088	40	7	6017	2.2188	0.013249	ENSA
ENSG00000143457	1	150618701	150669630	118	8	6017	0.63421	0.26297	GOLPH3L
ENSG00000143452	1	150670536	150693364	54	5	6017	0.10462	0.45834	HORMAD1
ENSG00000163131	1	150702672	150738433	58	8	6017	1.3319	0.091441	CTSS
ENSG00000143387	1	150768684	150780799	10	3	6017	0.50171	0.30794	CTSK
ENSG00000143437	1	150782181	150849244	71	7	6017	1.1765	0.11969	ARNT
ENSG00000143379	1	150898739	150937213	46	8	6017	-1.2698	0.89792	SETDB1
ENSG00000143418	1	150933059	150947479	23	5	6017	-0.55295	0.70985	CERS2
ENSG00000143412	1	150954493	150968110	23	6	6017	-0.86602	0.80676	ANXA9
ENSG00000143409	1	150969025	150980851	14	6	6017	-0.34957	0.63667	FAM63A
ENSG00000143363	1	150980896	151008189	50	12	6017	-1.16	0.87697	PRUNE
ENSG00000163141	1	151009046	151020076	20	6	6017	-0.52089	0.69878	BNIPL
ENSG00000143443	1	151020216	151024462	2	1	6017	-0.99255	0.83954	C1orf56
ENSG00000197622	1	151023447	151042801	22	8	6017	-1.6218	0.94757	CDC42SE1
ENSG00000213190	1	151030234	151040970	14	5	6017	-0.85811	0.80458	MLLT11
ENSG00000143458	1	151043054	151098018	111	16	6017	-1.7617	0.96094	GABPB2
ENSG00000143434	1	151104161	151119104	31	7	6017	-1.4825	0.9309	SEMA6C
ENSG00000163154	1	151129105	151132225	2	1	6017	-0.72219	0.76491	TNFAIP8L2
ENSG00000163156	1	151129140	151142773	6	3	6017	-0.8869	0.81243	SCNM1
ENSG00000163155	1	151132224	151138424	2	1	6017	0.26391	0.39592	LYSMD1
ENSG00000163157	1	151142462	151148760	5	3	6017	-0.13692	0.55445	TMOD4
ENSG00000163159	1	151142463	151167797	15	7	6017	-1.7232	0.95757	VPS72
ENSG00000143398	1	151170425	151222012	66	11	6017	-0.9448	0.82762	PIP5K1A
ENSG00000159352	1	151227179	151239955	15	4	6017	-1.2746	0.89878	PSMD4
ENSG00000232671	1	151252500	151254405	3	2	6017	-1.1492	0.87476	RP11-126K1.2
ENSG00000143373	1	151254094	151264656	6	2	6017	-0.70473	0.75951	ZNF687
ENSG00000143393	1	151264273	151300191	25	6	6017	-0.32798	0.62854	PI4KB
ENSG00000143390	1	151313116	151319833	4	2	6017	-0.28565	0.61243	RFX5
ENSG00000143416	1	151336778	151345209	7	4	6017	0.048532	0.48065	SELENBP1
ENSG00000159377	1	151372010	151374420	2	1	6017	-0.52687	0.70086	PSMB4
ENSG00000143442	1	151375200	151431941	59	6	6017	-0.75862	0.77596	POGZ
ENSG00000143375	1	151482986	151511168	34	9	6017	-1.2222	0.88919	CGN
ENSG00000143367	1	151512781	151556059	79	14	6017	-0.50598	0.69356	TUFT1
ENSG00000143376	1	151584541	151671567	79	10	6017	0.88419	0.1883	SNX27
ENSG00000159409	1	151674880	151689290	21	5	6017	0.74787	0.22727	CELF3
ENSG00000178796	1	151682909	151702281	27	7	6017	0.63235	0.26358	RIIAD1
ENSG00000143436	1	151732119	151736040	8	2	6017	0.088693	0.46466	MRPL9
ENSG00000143450	1	151735445	151743808	13	4	6017	0.54243	0.29376	OAZ3
ENSG00000182134	1	151742583	151763892	58	5	6017	0.81668	0.20706	TDRKH
ENSG00000213171	1	151772740	151778630	6	2	6017	1.3361	0.090756	LINGO4
ENSG00000143365	1	151778547	151804348	46	12	6017	1.4957	0.067366	RORC
ENSG00000225556	1	151810295	151813033	5	2	6017	0.2912	0.38545	C2CD4D
ENSG00000196407	1	151819739	151826173	9	2	6017	-0.20554	0.58143	THEM5
ENSG00000159445	1	151846060	151882284	73	8	6017	-0.45289	0.67469	THEM4
ENSG00000197747	1	151955391	151966866	14	3	6017	0.1914	0.42411	S100A10
ENSG00000163191	1	152004982	152020383	6	3	6017	0.38545	0.34995	S100A11
ENSG00000159450	1	152078793	152086556	2	1	6017	0.10901	0.4566	TCHH
ENSG00000215853	1	152126071	152131704	8	3	6017	-1.7412	0.95918	RPTN
ENSG00000197915	1	152184558	152196669	31	4	6017	1.5548	0.059994	HRNR
ENSG00000143631	1	152274651	152297679	47	5	6017	1.1587	0.12328	FLG
ENSG00000143520	1	152321211	152332482	13	2	6017	1.3399	0.090142	FLG2
ENSG00000143536	1	152381719	152386739	4	2	6017	1.3028	0.096318	CRNN
ENSG00000186207	1	152483320	152484653	5	2	6017	-0.051934	0.52071	LCE5A
ENSG00000169509	1	152486978	152488486	1	1	6017	0.62357	0.26645	CRCT1
ENSG00000185966	1	152538130	152539248	1	1	6017	0.2922	0.38507	LCE3E
ENSG00000163202	1	152551857	152552980	2	1	6017	-0.72747	0.76653	LCE3D
ENSG00000187223	1	152635872	152637135	1	1	6017	-0.97678	0.83566	LCE2D
ENSG00000159455	1	152647771	152659877	33	5	6017	-1.4127	0.92113	LCE2B
ENSG00000187173	1	152670840	152671918	2	1	6017	-1.5094	0.9344	LCE2A
ENSG00000187170	1	152680636	152681967	3	2	6017	-1.7594	0.96074	LCE4A
ENSG00000198854	1	152691998	152692905	6	2	6017	-0.14865	0.55909	C1orf68
ENSG00000203786	1	152730506	152734529	6	2	6017	-1.0473	0.85253	KPRP
ENSG00000240386	1	152748848	152749445	2	1	6017	-0.74734	0.77257	LCE1F
ENSG00000186226	1	152758690	152760902	7	3	6017	-1.5697	0.94176	LCE1E
ENSG00000172155	1	152769227	152770657	1	1	6017	0.44886	0.32677	LCE1D
ENSG00000197084	1	152777311	152779107	12	3	6017	-1.0346	0.84957	LCE1C
ENSG00000196734	1	152784447	152785585	1	1	6017	-0.98184	0.83691	LCE1B
ENSG00000235942	1	152815344	152816459	1	1	6017	-0.7262	0.76614	LCE6A
ENSG00000163206	1	152850793	152857523	1	1	6017	-0.61273	0.72997	SMCP
ENSG00000163207	1	152881021	152884362	15	2	6017	-0.32411	0.62707	IVL
ENSG00000184148	1	152943142	152945050	2	1	6017	-1.5663	0.94136	SPRR4
ENSG00000169474	1	152956557	152958289	5	1	6017	-0.92619	0.82283	SPRR1A
ENSG00000163209	1	152974223	152976332	19	2	6017	-0.80099	0.78843	SPRR3
ENSG00000169469	1	153003678	153005376	12	1	6017	-0.40735	0.65812	SPRR1B
ENSG00000163216	1	153012201	153014407	6	1	6017	-0.62685	0.73462	SPRR2D
ENSG00000241794	1	153028589	153030013	2	1	6017	-1.4752	0.92992	SPRR2A
ENSG00000196805	1	153042700	153113927	162	20	6017	-0.98359	0.83734	SPRR2B
ENSG00000203785	1	153065611	153078660	36	7	6017	0.81884	0.20644	SPRR2E
ENSG00000244094	1	153084590	153085991	3	1	6017	-1.3865	0.91721	SPRR2F
ENSG00000159516	1	153122058	153123345	3	1	6017	-1.876	0.96967	SPRR2G
ENSG00000203784	1	153175919	153177596	1	1	6017	-0.13718	0.55456	LELP1
ENSG00000203783	1	153190060	153191793	4	1	6017	-0.59864	0.72529	PRR9
ENSG00000203782	1	153232176	153234598	6	4	6017	0.60837	0.27147	LOR
ENSG00000159527	1	153270338	153283194	25	5	6017	-0.38327	0.64924	PGLYRP3
ENSG00000163218	1	153302596	153321316	68	6	6017	-0.27755	0.60932	PGLYRP4
ENSG00000163220	1	153330330	153333503	2	1	6017	-0.079134	0.53154	S100A9
ENSG00000163221	1	153346184	153348125	1	1	6017	0.41545	0.33891	S100A12
ENSG00000143546	1	153362508	153363664	2	1	6017	0.078112	0.46887	S100A8
ENSG00000184330	1	153389000	153395701	12	2	6017	0.2687	0.39408	S100A7A
ENSG00000197364	1	153409534	153412425	7	3	6017	-1.7444	0.95945	S100A7L2
ENSG00000143556	1	153430220	153433177	7	3	6017	-0.96742	0.83333	S100A7
ENSG00000197956	1	153507075	153508720	2	1	6017	-2.0942	0.98188	S100A6
ENSG00000196420	1	153509623	153514241	7	2	6017	-1.1004	0.86441	S100A5
ENSG00000196154	1	153516089	153522612	26	2	6017	-0.4067	0.65788	S100A4
ENSG00000188015	1	153519805	153521848	16	1	6017	-0.26056	0.60278	S100A3
ENSG00000196754	1	153533584	153540366	9	2	6017	-0.73462	0.76871	S100A2
ENSG00000188643	1	153579362	153585621	12	3	6017	2.7506	0.0029742	S100A16
ENSG00000189334	1	153586731	153589462	7	1	6017	2.2274	0.01296	S100A14
ENSG00000189171	1	153591263	153606568	29	6	6017	3.0289	0.0012274	S100A13
ENSG00000160678	1	153600402	153604513	8	3	6017	2.8332	0.002304	S100A1
ENSG00000160679	1	153606525	153618782	23	3	6017	2.6551	0.0039638	CHTOP
ENSG00000143553	1	153631130	153634306	4	2	6017	3.1127	0.00092696	SNAPIN
ENSG00000143621	1	153634512	153643524	8	2	6017	2.3155	0.010293	ILF2
ENSG00000169418	1	153651113	153666468	13	5	6017	2.4271	0.0076109	NPR1
ENSG00000143624	1	153700543	153746555	57	10	6017	-0.28181	0.61095	INTS3
ENSG00000143554	1	153746830	153752633	3	1	6017	-0.45388	0.67504	SLC27A3
ENSG00000143614	1	153777201	153895451	159	12	6017	1.2161	0.11197	GATAD2B
ENSG00000198837	1	153901977	153919172	19	4	6017	0.81696	0.20697	DENND4B
ENSG00000160741	1	153920145	153931101	7	2	6017	0.69342	0.24402	CRTC2
ENSG00000143570	1	153931575	153940188	9	3	6017	1.157	0.12364	SLC39A1
ENSG00000143578	1	153940010	153946839	8	2	6017	1.4597	0.07218	CREB3L4
ENSG00000143543	1	153946745	153950164	1	1	6017	1.1024	0.13514	JTB
ENSG00000143545	1	153954127	153958834	2	1	6017	1.039	0.14941	RAB13
ENSG00000177954	1	153963235	153964626	2	1	6017	1.7153	0.043147	RPS27
ENSG00000143552	1	153965161	154127592	188	16	6017	0.62335	0.26653	NUP210L
ENSG00000143549	1	154127784	154167124	45	9	6017	-0.28086	0.61059	TPM3
ENSG00000163263	1	154171848	154178809	2	1	6017	-0.5265	0.70073	C1orf189
ENSG00000143612	1	154179182	154193104	17	5	6017	0.35741	0.36039	C1orf43
ENSG00000143569	1	154192655	154243986	55	9	6017	-0.60184	0.72636	UBAP2L
ENSG00000143575	1	154244987	154248351	1	1	6017	-0.4847	0.68605	HAX1
ENSG00000143595	1	154293566	154297801	10	3	6017	0.04679	0.48134	AQP10
ENSG00000143515	1	154298029	154323783	45	8	6017	0.69413	0.2438	ATP8B2
ENSG00000160712	1	154377669	154441926	131	16	6017	-1.1668	0.87836	IL6R
ENSG00000169291	1	154442248	154474589	32	6	6017	-0.5623	0.71304	SHE
ENSG00000163239	1	154474695	154520623	138	9	6017	-0.73628	0.76922	TDRD10
ENSG00000160714	1	154521053	154531504	11	2	6017	-1.5599	0.94061	UBE2Q1
ENSG00000160716	1	154540257	154552502	17	8	6017	2.0434	0.020508	CHRNB2
ENSG00000160710	1	154554538	154600475	68	7	6017	-0.8203	0.79398	ADAR
ENSG00000143603	1	154669931	154842756	401	76	6017	0.60827	0.2715	KCNN3
ENSG00000163344	1	154897210	154909467	16	3	6017	0.55783	0.28848	PMVK
ENSG00000163346	1	154916552	154928599	10	5	6017	-0.0057047	0.50228	PBXIP1
ENSG00000163348	1	154929502	154936329	3	2	6017	-0.6652	0.74704	PYGO2
ENSG00000160691	1	154934774	154946871	8	2	6017	-0.098468	0.53922	SHC1
ENSG00000173207	1	154947129	154951725	1	1	6017	0.30734	0.37929	CKS1B
ENSG00000160688	1	154955814	154965587	14	2	6017	-0.64635	0.74097	FLAD1
ENSG00000160685	1	154975127	154990998	19	7	6017	0.19336	0.42334	ZBTB7B
ENSG00000163354	1	154990996	155006257	20	6	6017	-0.59239	0.7232	DCST2
ENSG00000163357	1	155006300	155023406	23	7	6017	-0.70748	0.76037	DCST1
ENSG00000143537	1	155023042	155035252	15	6	6017	1.0966	0.1364	ADAM15
ENSG00000243364	1	155036207	155042029	1	1	6017	-0.69816	0.75746	EFNA4
ENSG00000251246	1	155036224	155059283	22	7	6017	0.24197	0.4044	EFNA3
ENSG00000143590	1	155036224	155060014	22	7	6017	0.24197	0.4044	EFNA3
ENSG00000169242	1	155099936	155107333	12	4	6017	0.99461	0.15996	EFNA1
ENSG00000169241	1	155107820	155111329	3	2	6017	1.9479	0.025712	SLC50A1
ENSG00000163463	1	155141884	155145951	10	3	6017	1.4101	0.079255	KRTCAP2
ENSG00000163462	1	155145873	155157447	13	7	6017	0.30555	0.37997	TRIM46
ENSG00000185499	1	155158300	155162707	2	1	6017	0.83265	0.20252	MUC1
ENSG00000169231	1	155165379	155178842	17	5	6017	-0.24545	0.59695	THBS3
ENSG00000173171	1	155178490	155183615	4	2	6017	-1.1073	0.86592	MTX1
ENSG00000177628	1	155204243	155214490	17	3	6017	-0.3721	0.64509	GBA
ENSG00000160767	1	155216996	155225274	19	2	6017	-1.3434	0.91042	FAM189B
ENSG00000116521	1	155225770	155232221	4	1	6017	-0.65307	0.74314	SCAMP3
ENSG00000176444	1	155232659	155248282	14	4	6017	-0.10052	0.54003	CLK2
ENSG00000143630	1	155247374	155259639	19	3	6017	-0.81147	0.79145	HCN3
ENSG00000143627	1	155259630	155271225	11	2	6017	-1.0735	0.85848	PKLR
ENSG00000160752	1	155278539	155290457	7	2	6017	-0.5232	0.69958	FDPS
ENSG00000160753	1	155290687	155300905	2	1	6017	0.17678	0.42984	RUSC1
ENSG00000116539	1	155305059	155532598	146	19	6017	-0.76101	0.77667	ASH1L
ENSG00000125459	1	155579979	155718153	100	16	6017	0.66345	0.25352	MSTO1
ENSG00000163374	1	155629237	155658791	21	8	6017	-0.060375	0.52407	YY1AP1
ENSG00000132676	1	155657751	155708801	48	8	6017	0.9276	0.17681	DAP3
ENSG00000116580	1	155719508	155829191	134	10	6017	1.2468	0.10624	GON4L
ENSG00000132718	1	155829300	155854990	26	7	6017	1.0538	0.146	SYT11
ENSG00000143622	1	155867599	155881195	15	3	6017	0.69103	0.24477	RIT1
ENSG00000132680	1	155882834	155904191	20	4	6017	0.87477	0.19085	KIAA0907
ENSG00000116584	1	155916630	155976861	66	10	6017	0.8776	0.19008	ARHGEF2
ENSG00000163479	1	155978839	155990750	19	6	6017	-0.0036227	0.50145	SSR2
ENSG00000160803	1	156005092	156023585	22	8	6017	-0.76583	0.77811	UBQLN4
ENSG00000116586	1	156024543	156028301	7	4	6017	0.80275	0.21106	LAMTOR2
ENSG00000132698	1	156030951	156040295	4	2	6017	-0.17152	0.56809	RAB25
ENSG00000254726	1	156041804	156051789	13	6	6017	0.030074	0.488	MEX3A
ENSG00000160789	1	156052364	156109880	114	10	6017	-0.19786	0.57842	LMNA
ENSG00000196189	1	156117157	156147543	40	8	6017	-0.69094	0.7552	SEMA4A
ENSG00000160785	1	156163880	156182587	28	6	6017	-0.83877	0.7992	SLC25A44
ENSG00000260238	1	156182773	156213123	66	8	6017	-0.51206	0.69569	PMF1-BGLAP
ENSG00000160783	1	156182784	156212874	66	8	6017	-0.51206	0.69569	PMF1
ENSG00000242252	1	156211753	156213112	1	1	6017	0.81532	0.20744	BGLAP
ENSG00000160781	1	156213206	156217881	6	3	6017	-0.24566	0.59703	PAQR6
ENSG00000198952	1	156219015	156252620	73	8	6017	-0.25741	0.60157	SMG5
ENSG00000163472	1	156252726	156262976	15	3	6017	-0.57304	0.71669	TMEM79
ENSG00000198715	1	156259880	156265463	8	3	6017	-0.78188	0.78286	C1orf85
ENSG00000189030	1	156268415	156269428	2	1	6017	-0.52726	0.70099	VHLL
ENSG00000163468	1	156278759	156337664	93	8	6017	-0.20661	0.58184	CCT3
ENSG00000163467	1	156307105	156316786	14	5	6017	-0.063581	0.52535	TSACC
ENSG00000132677	1	156339003	156355011	35	8	6017	-0.28969	0.61397	RHBG
ENSG00000125462	1	156374042	156400493	14	7	6017	-0.79721	0.78734	C1orf61
ENSG00000116604	1	156433519	156470620	61	9	6017	0.24997	0.40131	MEF2D
ENSG00000183856	1	156495197	156542396	72	10	6017	0.55464	0.28957	IQGAP3
ENSG00000187862	1	156549519	156556562	13	2	6017	-1.0029	0.84205	TTC24
ENSG00000163382	1	156561554	156564091	8	1	6017	-2.057	0.98016	APOA1BP
ENSG00000160818	1	156564279	156571288	34	4	6017	-1.4495	0.9264	GPATCH4
ENSG00000132702	1	156589086	156595517	5	2	6017	0.62518	0.26593	HAPLN2
ENSG00000132692	1	156611182	156629324	29	9	6017	-0.95783	0.83093	BCAN
ENSG00000132688	1	156638555	156647189	17	4	6017	0.65201	0.2572	NES
ENSG00000143320	1	156669398	156675608	9	4	6017	0.77357	0.21959	CRABP2
ENSG00000143319	1	156691683	156698591	10	5	6017	-0.059575	0.52375	ISG20L2
ENSG00000143303	1	156698234	156706752	11	4	6017	-0.46069	0.67749	RRNAD1
ENSG00000143314	1	156707095	156711382	5	2	6017	-1.5034	0.93363	MRPL24
ENSG00000143321	1	156711899	156736717	47	11	6017	-0.62477	0.73394	HDGF
ENSG00000143294	1	156720402	156770607	108	14	6017	-0.94707	0.8282	PRCC
ENSG00000027869	1	156776035	156786654	17	6	6017	-2.0092	0.97774	SH2D2A
ENSG00000198400	1	156785432	156851642	133	27	6017	-0.39557	0.65379	NTRK1
ENSG00000027644	1	156809855	156828810	15	7	6017	-0.091115	0.5363	INSRR
ENSG00000187800	1	156863490	156886226	59	8	6017	0.19664	0.42205	PEAR1
ENSG00000160838	1	156890442	156902886	24	4	6017	0.38796	0.34902	LRRC71
ENSG00000132694	1	156904632	157015162	196	18	6017	-0.027572	0.511	ARHGEF11
ENSG00000253831	1	157061836	157069600	23	7	6017	-1.2267	0.89003	ETV3L
ENSG00000117036	1	157090983	157108266	11	6	6017	0.30699	0.37942	ETV3
ENSG00000143297	1	157483167	157522310	54	6	6017	-0.6746	0.75003	FCRL5
ENSG00000163518	1	157543539	157567870	54	9	6017	0.097991	0.46097	FCRL4
ENSG00000160856	1	157644111	157670647	38	7	6017	-0.6919	0.7555	FCRL3
ENSG00000132704	1	157715523	157746922	48	12	6017	0.0049283	0.49803	FCRL2
ENSG00000163534	1	157764193	157789895	64	8	6017	-0.9223	0.82181	FCRL1
ENSG00000073754	1	157800704	157868046	176	16	6017	-0.58912	0.72211	CD5L
ENSG00000183853	1	157963063	158070052	270	49	6017	-0.73563	0.76902	KIRREL
ENSG00000158473	1	158149737	158154686	6	1	6017	-0.036296	0.51448	CD1D
ENSG00000158477	1	158223927	158228059	12	4	6017	0.15934	0.4367	CD1A
ENSG00000158481	1	158259576	158263420	3	2	6017	0.59515	0.27587	CD1C
ENSG00000158485	1	158297741	158301321	7	3	6017	0.88783	0.18732	CD1B
ENSG00000158488	1	158323254	158327343	2	1	6017	0.44855	0.32688	CD1E
ENSG00000186306	1	158368312	158369256	4	2	6017	-0.93627	0.82543	OR10T2
ENSG00000180708	1	158389718	158390656	2	1	6017	0.013594	0.49458	OR10K2
ENSG00000173285	1	158435272	158436344	3	1	6017	0.95475	0.16985	OR10K1
ENSG00000198965	1	158449668	158450675	1	1	6017	-0.2602	0.60264	OR10R2
ENSG00000197532	1	158516918	158517895	2	1	6017	0.90446	0.18288	OR6Y1
ENSG00000186440	1	158532441	158533394	4	2	6017	0.073752	0.4706	OR6P1
ENSG00000186400	1	158548709	158549689	3	1	6017	0.057327	0.47714	OR10X1
ENSG00000198967	1	158576229	158577170	3	2	6017	0.13795	0.44514	OR10Z1
ENSG00000163554	1	158580496	158656488	127	15	6017	0.18867	0.42518	SPTA1
ENSG00000196171	1	158669369	158670486	1	1	6017	-1.1984	0.88461	OR6K2
ENSG00000203757	1	158686958	158687953	1	1	6017	-1.593	0.94442	OR6K3
ENSG00000180433	1	158724510	158725681	2	1	6017	0.74269	0.22884	OR6K6
ENSG00000197403	1	158735466	158736492	4	2	6017	1.0139	0.15531	OR6N1
ENSG00000188340	1	158746472	158747425	1	1	6017	1.1107	0.13334	OR6N2
ENSG00000163563	1	158801107	158819296	36	8	6017	-0.41441	0.66071	MNDA
ENSG00000163564	1	158900586	158946844	83	12	6017	1.8383	0.03301	PYHIN1
ENSG00000163565	1	158969758	159024945	204	16	6017	2.5731	0.0050396	IFI16
ENSG00000163568	1	159032274	159116886	123	21	6017	1.2028	0.11453	AIM2
ENSG00000162706	1	159141399	159173103	51	13	6017	1.6638	0.048076	CADM3
ENSG00000213088	1	159173097	159176290	9	3	6017	0.73782	0.23031	DARC
ENSG00000179639	1	159259504	159278014	39	8	6017	1.6661	0.047842	FCER1A
ENSG00000196266	1	159283460	159284449	1	1	6017	-0.14905	0.55924	OR10J3
ENSG00000196184	1	159409512	159410600	3	2	6017	0.30111	0.38167	OR10J1
ENSG00000184155	1	159504793	159505842	1	1	6017	-0.21965	0.58693	OR10J5
ENSG00000132703	1	159557615	159558655	1	1	6017	-1.1398	0.87281	APCS
ENSG00000132693	1	159682079	159684379	3	1	6017	-0.50653	0.69376	CRP
ENSG00000158716	1	159750722	159752333	3	1	6017	0.20119	0.42027	DUSP23
ENSG00000181036	1	159770301	159786041	50	9	6017	-1.6596	0.9515	FCRL6
ENSG00000158714	1	159796540	159807039	21	7	6017	-0.22729	0.5899	SLAMF8
ENSG00000188004	1	159804264	159825137	40	11	6017	1.914	0.027813	C1orf204
ENSG00000243284	1	159824106	159832447	28	9	6017	0.27486	0.39171	VSIG8
ENSG00000213085	1	159842154	159869953	67	12	6017	-0.22261	0.58808	CCDC19
ENSG00000158710	1	159887897	159895522	10	5	6017	0.13793	0.44515	TAGLN2
ENSG00000085552	1	159896829	159915386	46	10	6017	-0.85471	0.80364	IGSF9
ENSG00000162723	1	159921282	159924044	8	2	6017	1.7927	0.036514	SLAMF9
ENSG00000143315	1	159997462	160001783	7	5	6017	1.5514	0.060405	PIGM
ENSG00000177807	1	160007257	160040038	50	11	6017	-0.481	0.68474	KCNJ10
ENSG00000162728	1	160051360	160060353	17	5	6017	-0.3521	0.63762	KCNJ9
ENSG00000162729	1	160061130	160068733	7	2	6017	0.074644	0.47025	IGSF8
ENSG00000018625	1	160085549	160113381	72	17	6017	1.4295	0.076428	ATP1A2
ENSG00000132681	1	160121360	160156767	110	27	6017	2.5624	0.0051982	ATP1A4
ENSG00000143318	1	160160285	160171676	20	7	6017	0.089068	0.46451	CASQ1
ENSG00000162734	1	160175127	160185166	6	3	6017	-0.0096485	0.50385	PEA15
ENSG00000132716	1	160185505	160254920	74	8	6017	-0.31102	0.62211	DCAF8
ENSG00000258465	1	160187254	160254920	72	7	6017	-0.31369	0.62312	DCAF8
ENSG00000162735	1	160246602	160256138	8	4	6017	-0.43401	0.66786	PEX19
ENSG00000122218	1	160259063	160313190	72	13	6017	-0.21864	0.58653	COPA
ENSG00000162736	1	160313062	160328742	35	11	6017	-0.38041	0.64818	NCSTN
ENSG00000171786	1	160336857	160342638	12	4	6017	0.72297	0.23485	NHLH1
ENSG00000162738	1	160370376	160398468	52	11	6017	0.45495	0.32457	VANGL2
ENSG00000162739	1	160454820	160493052	92	20	6017	1.3463	0.089102	SLAMF6
ENSG00000066294	1	160510885	160549306	101	14	6017	-0.19892	0.57884	CD84
ENSG00000117090	1	160577890	160617085	91	18	6017	-1.1011	0.86457	SLAMF1
ENSG00000117091	1	160648536	160681641	114	18	6017	0.52511	0.29975	CD48
ENSG00000026751	1	160709037	160724611	28	6	6017	-0.1308	0.55203	SLAMF7
ENSG00000122224	1	160765864	160798051	67	7	6017	0.064392	0.47433	LY9
ENSG00000122223	1	160799950	160832692	81	7	6017	1.0243	0.15285	CD244
ENSG00000179914	1	160846329	160854960	25	1	6017	0.83071	0.20307	ITLN1
ENSG00000158764	1	160914815	160924589	15	4	6017	1.5273	0.063345	ITLN2
ENSG00000158769	1	160965001	160991138	60	7	6017	1.3734	0.08481	F11R
ENSG00000215845	1	161007421	161008780	2	1	6017	-0.40892	0.6587	TSTD1
ENSG00000158773	1	161009041	161015767	21	5	6017	0.29729	0.38312	USF1
ENSG00000186517	1	161016736	161039760	39	10	6017	0.27602	0.39127	ARHGAP30
ENSG00000143217	1	161040785	161059389	34	11	6017	0.26127	0.39694	PVRL4
ENSG00000162755	1	161068151	161070136	3	2	6017	0.54037	0.29447	KLHDC9
ENSG00000143256	1	161070346	161087901	26	5	6017	0.49465	0.31042	PFDN2
ENSG00000158793	1	161087876	161095235	7	4	6017	0.21448	0.41509	NIT1
ENSG00000158796	1	161090764	161102478	10	3	6017	0.25835	0.39807	DEDD
ENSG00000143222	1	161122566	161128646	10	3	6017	0.5195	0.3017	UFC1
ENSG00000143258	1	161129240	161135513	4	2	6017	-0.17013	0.56754	USP21
ENSG00000143224	1	161136200	161147803	14	5	6017	0.36887	0.35611	PPOX
ENSG00000158850	1	161141100	161147287	5	2	6017	-0.26826	0.60575	B4GALT3
ENSG00000158859	1	161154098	161168846	19	7	6017	0.12196	0.45147	ADAMTS4
ENSG00000158864	1	161166894	161184185	21	8	6017	-0.34179	0.63375	NDUFS2
ENSG00000158869	1	161185024	161190489	10	4	6017	-0.5386	0.70492	FCER1G
ENSG00000158874	1	161192082	161193421	1	1	6017	1.1858	0.11786	APOA2
ENSG00000158882	1	161195793	161200408	3	2	6017	0.026852	0.48929	TOMM40L
ENSG00000143257	1	161199456	161208092	17	6	6017	0.024915	0.49006	NR1I3
ENSG00000248485	1	161228517	161255240	77	14	6017	-1.0051	0.84258	PCP4L1
ENSG00000158887	1	161274525	161279762	11	5	6017	0.25592	0.39901	MPZ
ENSG00000143252	1	161284047	161332984	211	8	6017	-0.5381	0.70475	SDHC
ENSG00000188931	1	161334521	161337664	17	1	6017	-0.64891	0.7418	C1orf192
ENSG00000143226	1	161475220	161493803	46	10	6017	-0.33175	0.62996	FCGR2A
ENSG00000173110	1	161494036	161496681	7	3	6017	-0.3152	0.6237	HSPA6
ENSG00000203747	1	161511549	161600917	119	20	6017	1.3653	0.086086	FCGR3A
ENSG00000072694	1	161551101	161648444	130	17	6017	1.4305	0.076292	FCGR2B
ENSG00000162747	1	161592986	161601753	21	5	6017	1.5178	0.064532	FCGR3B
ENSG00000132185	1	161676762	161684142	16	5	6017	1.1141	0.13262	FCRLA
ENSG00000162746	1	161691353	161697933	23	7	6017	-0.96476	0.83267	FCRLB
ENSG00000081721	1	161719548	161727028	28	7	6017	-0.61197	0.72972	DUSP12
ENSG00000118217	1	161736084	161933860	473	18	6017	2.3827	0.0085927	ATF6
ENSG00000162745	1	161952982	161993644	102	20	6017	1.4086	0.079483	OLFML2B
ENSG00000198929	1	162039564	162353321	923	67	6017	-0.41368	0.66045	NOS1AP
ENSG00000239887	1	162336698	162356600	63	21	6017	-1.7263	0.95786	C1orf226
ENSG00000171722	1	162342993	162346660	13	5	6017	-0.56941	0.71546	C1orf111
ENSG00000198574	1	162365056	162381928	54	8	6017	-1.7455	0.95955	SH2D1B
ENSG00000152332	1	162467041	162499419	68	4	6017	0.82922	0.20349	UHMK1
ENSG00000117143	1	162531323	162569627	56	10	6017	-0.26569	0.60476	UAP1
ENSG00000162733	1	162601163	162757190	281	25	6017	-0.61718	0.73144	DDR2
ENSG00000132196	1	162760492	162782607	36	13	6017	-0.21519	0.58519	HSD17B7
ENSG00000185860	1	162794248	162838605	150	24	6017	-1.6668	0.95222	C1orf110
ENSG00000117152	1	163038565	163046592	13	4	6017	-0.88274	0.81131	RGS4
ENSG00000143248	1	163080911	163291577	700	48	6017	0.63496	0.26273	RGS5
ENSG00000143228	1	163236366	163325554	353	28	6017	1.2507	0.10552	NUF2
ENSG00000185630	1	164524821	164868533	719	103	6017	0.54821	0.29177	PBX1
ENSG00000162761	1	165171104	165325952	396	48	6017	0.55819	0.28836	LMX1A
ENSG00000143171	1	165370159	165414433	136	23	6017	-0.33852	0.63251	RXRG
ENSG00000162763	1	165513244	165533198	70	12	6017	-1.601	0.94532	LRRC52
ENSG00000143198	1	165600098	165631033	107	16	6017	0.68992	0.24512	MGST3
ENSG00000143149	1	165631453	165668100	121	14	6017	0.82543	0.20456	ALDH9A1
ENSG00000143183	1	165696032	165796992	121	24	6017	0.21778	0.4138	TMCO1
ENSG00000143179	1	165796768	165880855	109	20	6017	-0.83574	0.79835	UCK2
ENSG00000188859	1	166026674	166136206	212	20	6017	0.37393	0.35423	FAM78B
ENSG00000143157	1	166808681	166825581	20	5	6017	0.149	0.44078	POGK
ENSG00000152382	1	166825747	166845564	54	6	6017	-0.74186	0.77091	TADA1
ENSG00000143195	1	166882443	166944719	97	16	6017	0.9562	0.16949	ILDR2
ENSG00000143194	1	166958346	166991451	70	11	6017	0.56121	0.28733	MAEL
ENSG00000143167	1	167022073	167059868	87	17	6017	0.53764	0.29541	GPA33
ENSG00000198842	1	167063282	167098402	119	18	6017	-1.0193	0.84596	DUSP27
ENSG00000143190	1	167190066	167396582	309	20	6017	1.582	0.056823	POU2F1
ENSG00000198821	1	167399877	167487847	233	53	6017	-1.0036	0.84222	CD247
ENSG00000143162	1	167498914	167523004	77	22	6017	-1.4266	0.92315	CREG1
ENSG00000198771	1	167599330	167675486	213	47	6017	-0.26643	0.60505	RCSD1
ENSG00000197965	1	167690429	167761156	152	24	6017	-0.04361	0.51739	MPZL1
ENSG00000143199	1	167778625	167883453	270	42	6017	-0.47743	0.68347	ADCY10
ENSG00000143158	1	167885967	167906278	24	5	6017	0.87729	0.19016	MPC2
ENSG00000143164	1	167905021	168045081	171	12	6017	0.58698	0.27861	DCAF6
ENSG00000143147	1	168053997	168106821	90	12	6017	0.46079	0.32247	GPR161
ENSG00000143155	1	168148171	168169950	54	7	6017	0.18115	0.42812	TIPRL
ENSG00000213064	1	168195176	168222263	37	6	6017	0.76546	0.222	SFT2D2
ENSG00000143178	1	168250278	168283664	80	17	6017	1.6096	0.053741	TBX19
ENSG00000143185	1	168510003	168513235	10	4	6017	-0.40307	0.65655	XCL2
ENSG00000143184	1	168545711	168551315	15	3	6017	-0.63581	0.73755	XCL1
ENSG00000143196	1	168664697	168698502	121	19	6017	1.1302	0.12919	DPT
ENSG00000143153	1	169074935	169101960	81	16	6017	0.40231	0.34373	ATP1B1
ENSG00000143156	1	169101769	169337205	706	21	6017	1.4994	0.066889	NME7
ENSG00000117475	1	169337208	169365778	62	8	6017	1.5854	0.056435	BLZF1
ENSG00000117477	1	169364108	169429907	148	16	6017	1.8751	0.030388	CCDC181
ENSG00000117479	1	169433147	169455241	22	8	6017	1.9346	0.026519	SLC19A2
ENSG00000198734	1	169483404	169555826	273	22	6017	0.21244	0.41588	F5
ENSG00000174175	1	169558087	169599431	102	21	6017	-0.77097	0.77964	SELP
ENSG00000000460	1	169631245	169823221	727	34	6017	-0.91184	0.81907	C1orf112
ENSG00000188404	1	169659808	169680839	83	13	6017	-0.42764	0.66554	SELL
ENSG00000007908	1	169691781	169733846	250	15	6017	-0.71518	0.76275	SELE
ENSG00000171806	1	169761670	169764107	3	1	6017	0.60395	0.27294	METTL18
ENSG00000000457	1	169818772	169863408	134	12	6017	-0.58365	0.72027	SCYL3
ENSG00000075945	1	169890467	170054349	374	14	6017	-0.66598	0.74729	KIFAP3
ENSG00000203740	1	170115142	170136931	54	11	6017	0.53893	0.29497	METTL11B
ENSG00000120370	1	170501270	170522587	26	7	6017	1.3945	0.081579	GORAB
ENSG00000116132	1	170631869	170708560	108	18	6017	0.20274	0.41967	PRRX1
ENSG00000117501	1	170904612	171033906	392	23	6017	0.12884	0.44874	MROH9
ENSG00000007933	1	171060018	171086959	89	12	6017	-0.7455	0.77202	FMO3
ENSG00000117507	1	171106879	171130707	82	9	6017	-0.76247	0.77711	FMO6P
ENSG00000094963	1	171154347	171181822	136	14	6017	0.31451	0.37657	FMO2
ENSG00000010932	1	171217638	171255117	86	18	6017	0.55479	0.28952	FMO1
ENSG00000076258	1	171283347	171311223	29	9	6017	-0.14257	0.55668	FMO4
ENSG00000117523	1	171454651	171562650	222	18	6017	0.23415	0.40743	PRRC2C
ENSG00000034971	1	171604557	171621823	58	11	6017	0.53077	0.29779	MYOC
ENSG00000117533	1	171669300	171711387	81	9	6017	-0.14806	0.55885	VAMP4
ENSG00000010165	1	171750788	171783163	82	6	6017	-0.74123	0.77072	METTL13
ENSG00000197959	1	171810621	172387606	1101	62	6017	-0.84158	0.79999	DNM3
ENSG00000135845	1	172339329	172413230	140	21	6017	-0.091365	0.5364	PIGC
ENSG00000180999	1	172389828	172437971	104	16	6017	0.25779	0.39829	C1orf105
ENSG00000094975	1	172501489	172580971	93	15	6017	-0.7883	0.78474	SUCO
ENSG00000117560	1	172628154	172636014	9	4	6017	-1.0358	0.84985	FASLG
ENSG00000120337	1	173009100	173020103	20	3	6017	1.6251	0.052065	TNFSF18
ENSG00000117586	1	173152873	173176452	47	8	6017	-0.31231	0.6226	TNFSF4
ENSG00000117592	1	173446405	173457946	11	3	6017	2.0357	0.02089	PRDX6
ENSG00000162753	1	173469603	173572233	185	13	6017	0.84889	0.19797	SLC9C2
ENSG00000183831	1	173578700	173639001	48	9	6017	1.5926	0.055625	ANKRD45
ENSG00000076321	1	173684080	173755840	65	9	6017	2.0747	0.019005	KLHL20
ENSG00000120334	1	173768688	173793858	26	5	6017	2.0332	0.021014	CENPL
ENSG00000117593	1	173793641	173827684	29	6	6017	1.2688	0.10226	DARS2
ENSG00000185278	1	173837220	173872687	76	9	6017	1.601	0.054687	ZBTB37
ENSG00000117601	1	173872947	173886516	24	6	6017	1.3511	0.088336	SERPINC1
ENSG00000135870	1	173900352	173991435	141	9	6017	1.3066	0.09568	RC3H1
ENSG00000152061	1	174128548	174964445	1232	18	6017	-0.073161	0.52916	RABGAP1L
ENSG00000116161	1	174968300	174980851	13	4	6017	1.035	0.15034	CACYBP
ENSG00000120333	1	174979925	174992561	16	4	6017	0.72202	0.23514	MRPS14
ENSG00000120332	1	175036994	175117202	258	26	6017	1.6036	0.054403	TNN
ENSG00000235750	1	175126123	175162135	83	11	6017	0.1217	0.45157	KIAA0040
ENSG00000116147	1	175284330	175712906	1016	100	6017	0.9237	0.17782	TNR
ENSG00000143207	1	175913967	176176629	458	25	6017	1.7895	0.036763	RFWD2
ENSG00000116183	1	176432307	176814735	683	38	6017	-1.1956	0.88408	PAPPA2
ENSG00000152092	1	176826438	177134109	575	51	6017	0.495	0.3103	ASTN1
ENSG00000198797	1	177140633	177251558	159	25	6017	-1.746	0.95959	BRINP2
ENSG00000120341	1	177893091	177953438	174	33	6017	-0.36178	0.64124	SEC16B
ENSG00000075391	1	178062864	178448644	442	25	6017	1.2977	0.097201	RASAL2
ENSG00000240021	1	178482212	178517734	70	9	6017	0.49494	0.31032	TEX35
ENSG00000213057	1	178511887	178518024	24	4	6017	0.49976	0.30862	C1orf220
ENSG00000116191	1	178694300	178889238	311	16	6017	1.9319	0.026688	RALGPS2
ENSG00000116194	1	178818840	178840187	30	9	6017	2.8421	0.0022408	ANGPTL1
ENSG00000116199	1	178994939	179045697	122	15	6017	-0.080733	0.53217	FAM20B
ENSG00000186283	1	179050512	179067158	34	10	6017	0.52274	0.30058	TOR3A
ENSG00000143322	1	179068462	179198819	214	16	6017	-0.25758	0.60164	ABL2
ENSG00000057252	1	179262925	179327815	213	18	6017	0.12989	0.44833	SOAT1
ENSG00000162779	1	179334855	179523870	927	23	6017	-0.87036	0.80795	AXDND1
ENSG00000116218	1	179519674	179545087	93	13	6017	-0.25887	0.60213	NPHS2
ENSG00000162782	1	179560748	179660407	254	14	6017	0.56648	0.28553	TDRD5
ENSG00000143340	1	179712298	179785333	162	31	6017	3.3385	0.00042116	FAM163A
ENSG00000169905	1	179809102	179846938	55	9	6017	2.0834	0.018608	TOR1AIP2
ENSG00000143337	1	179851177	179894135	98	11	6017	1.6859	0.045904	TOR1AIP1
ENSG00000135837	1	179923873	180084015	337	19	6017	0.88806	0.18725	CEP350
ENSG00000116260	1	180123969	180173165	156	15	6017	-0.55113	0.70923	QSOX1
ENSG00000121454	1	180199421	180249380	161	34	6017	0.49457	0.31045	LHX4
ENSG00000135847	1	180244515	180472089	478	21	6017	1.494	0.067594	ACBD6
ENSG00000143324	1	180601140	180859387	380	23	6017	-0.68301	0.7527	XPR1
ENSG00000135835	1	180882290	180920750	84	23	6017	0.20541	0.41862	KIAA1614
ENSG00000135823	1	180941861	180992047	68	10	6017	-0.68482	0.75327	STX6
ENSG00000153029	1	181003067	181031074	73	17	6017	-0.52712	0.70095	MR1
ENSG00000162783	1	181057638	181059977	4	2	6017	-0.83294	0.79756	IER5
ENSG00000198216	1	181382238	181777219	841	74	6017	-0.28818	0.6134	CACNA1E
ENSG00000179930	1	182023705	182030847	7	2	6017	-0.40025	0.65552	ZNF648
ENSG00000135821	1	182350839	182361341	24	5	6017	-1.0052	0.8426	GLUL
ENSG00000203730	1	182367252	182369751	6	2	6017	-0.78059	0.78248	TEDDM1
ENSG00000121446	1	182419256	182529734	271	13	6017	-0.4663	0.6795	RGSL1
ENSG00000135828	1	182542769	182558391	23	8	6017	1.9408	0.026139	RNASEL
ENSG00000143333	1	182567758	182573543	6	2	6017	2.0183	0.021782	RGS16
ENSG00000135824	1	182615239	182653711	87	12	6017	0.56948	0.28452	RGS8
ENSG00000135838	1	182758428	182799519	57	8	6017	0.16154	0.43583	NPL
ENSG00000135829	1	182808504	182856886	49	8	6017	0.53103	0.2977	DHX9
ENSG00000157060	1	182869000	182922660	50	7	6017	0.17703	0.42974	SHCBP1L
ENSG00000135862	1	182992595	183114727	367	9	6017	-0.29603	0.6164	LAMC1
ENSG00000058085	1	183155373	183214035	168	14	6017	0.78547	0.21609	LAMC2
ENSG00000157064	1	183217372	183387737	351	25	6017	0.075872	0.46976	NMNAT2
ENSG00000116698	1	183441351	183567381	176	28	6017	0.6336	0.26317	SMG7
ENSG00000116701	1	183524698	183560011	66	16	6017	0.91524	0.18003	NCF2
ENSG00000162704	1	183592401	183604892	62	2	6017	-0.77884	0.78196	ARPC5
ENSG00000143344	1	183605220	183897665	725	49	6017	0.025605	0.48979	RGL1
ENSG00000173627	1	183615541	183622451	33	2	6017	-0.62302	0.73336	APOBEC4
ENSG00000198756	1	183898796	184006863	284	26	6017	2.0555	0.019916	COLGALT2
ENSG00000198860	1	184020811	184043346	23	8	6017	1.6357	0.050954	TSEN15
ENSG00000116667	1	184356192	184598154	431	31	6017	-0.045316	0.51807	C1orf21
ENSG00000116406	1	184659365	184724047	107	13	6017	-1.4487	0.92629	EDEM3
ENSG00000135842	1	184759858	184943682	331	28	6017	-1.8554	0.96823	FAM129A
ENSG00000121481	1	185014496	185071740	48	12	6017	-0.48955	0.68777	RNF2
ENSG00000121486	1	185087220	185126204	53	6	6017	0.21505	0.41487	TRMT1L
ENSG00000116668	1	185126212	185260897	120	11	6017	-0.65156	0.74266	SWT1
ENSG00000116679	1	185265520	185286461	11	4	6017	-1.7585	0.96067	IVNS1ABP
ENSG00000143341	1	185703683	186160085	509	27	6017	0.47972	0.31571	HMCN1
ENSG00000116690	1	186265405	186283694	19	5	6017	-0.073282	0.52921	PRG4
ENSG00000047410	1	186280784	186344825	125	14	6017	-0.14147	0.55625	TPR
ENSG00000157181	1	186344890	186390510	71	13	6017	-0.059174	0.52359	C1orf27
ENSG00000116703	1	186412698	186430254	20	5	6017	0.28586	0.38749	PDC
ENSG00000073756	1	186640923	186649559	14	6	6017	1.0188	0.15414	PTGS2
ENSG00000116711	1	186798085	186958113	400	40	6017	-0.17678	0.57016	PLA2G4A
ENSG00000162670	1	190066792	190446759	563	31	6017	0.15977	0.43653	BRINP3
ENSG00000150681	1	192127587	192154945	32	8	6017	0.75116	0.22628	RGS18
ENSG00000253148	1	192286122	192336415	83	12	6017	0.089778	0.46423	RGS21
ENSG00000090104	1	192544857	192549161	10	3	6017	0.7839	0.21655	RGS1
ENSG00000127074	1	192605275	192629390	36	7	6017	-1.0897	0.86208	RGS13
ENSG00000116741	1	192778169	192781403	2	1	6017	0.20796	0.41763	RGS2
ENSG00000116750	1	192981380	193029237	38	9	6017	1.0346	0.15043	UCHL5
ENSG00000116747	1	193028552	193060907	29	8	6017	1.0754	0.14111	TROVE2
ENSG00000023572	1	193065598	193075244	11	4	6017	0.46878	0.31961	GLRX2
ENSG00000134371	1	193091147	193223031	152	16	6017	0.68649	0.2462	CDC73
ENSG00000162630	1	193148175	193155784	6	2	6017	0.28814	0.38662	B3GALT2
ENSG00000162687	1	196194909	196578355	542	20	6017	-1.2383	0.8922	KCNT2
ENSG00000000971	1	196621008	196716634	201	16	6017	-1.0326	0.8491	CFH
ENSG00000116785	1	196743925	196763203	13	2	6017	-1.673	0.95283	CFHR3
ENSG00000244414	1	196788887	196801319	9	3	6017	1.811	0.035072	CFHR1
ENSG00000080910	1	196788898	196928356	237	21	6017	0.57484	0.2827	CFHR2
ENSG00000134365	1	196819371	196888102	159	15	6017	0.4333	0.3324	CFHR4
ENSG00000134389	1	196946667	196978804	53	9	6017	-0.78208	0.78292	CFHR5
ENSG00000143278	1	197008321	197036397	48	7	6017	-0.030486	0.51216	F13B
ENSG00000066279	1	197053258	197115824	81	7	6017	-0.59252	0.72325	ASPM
ENSG00000177888	1	197122810	197169672	72	10	6017	-0.50565	0.69345	ZBTB41
ENSG00000134376	1	197170592	197447585	318	32	6017	-0.9335	0.82472	CRB1
ENSG00000213047	1	197473878	197744826	279	17	6017	0.41371	0.33954	DENND1B
ENSG00000203724	1	197871777	197876497	4	2	6017	0.74145	0.22921	C1orf53
ENSG00000143355	1	197881037	197904608	37	11	6017	1.1401	0.12712	LHX9
ENSG00000151414	1	198126093	198291550	378	21	6017	0.29377	0.38447	NEK7
ENSG00000151418	1	198492352	198510075	33	10	6017	-0.56583	0.71425	ATP6V1G3
ENSG00000081237	1	198607801	198726545	257	25	6017	0.25651	0.39878	PTPRC
ENSG00000116833	1	199996730	200146552	415	54	6017	-0.53085	0.70224	NR5A2
ENSG00000162702	1	200374068	200379184	2	1	6017	-0.46325	0.67841	ZNF281
ENSG00000118193	1	200520628	200589862	197	20	6017	1.019	0.15411	KIF14
ENSG00000118197	1	200593024	200639097	88	13	6017	0.51972	0.30163	DDX59
ENSG00000118200	1	200708686	200829832	233	26	6017	1.1838	0.11825	CAMSAP2
ENSG00000170128	1	200842083	200843306	3	2	6017	1.4156	0.078445	GPR25
ENSG00000163362	1	200860176	200884863	56	13	6017	0.95578	0.16959	C1orf106
ENSG00000116852	1	200938520	200992828	107	12	6017	0.015486	0.49382	KIF21B
ENSG00000081248	1	201008642	201081694	182	39	6017	0.1545	0.43861	CACNA1S
ENSG00000232237	1	201083081	201096312	23	5	6017	0.40884	0.34133	ASCL5
ENSG00000116857	1	201103900	201140702	104	19	6017	-1.1027	0.86491	TMEM9
ENSG00000163395	1	201159953	201198080	111	23	6017	0.11081	0.45588	IGFN1
ENSG00000081277	1	201252580	201302121	181	18	6017	0.77316	0.21971	PKP1
ENSG00000118194	1	201328136	201346890	43	9	6017	-0.36182	0.64126	TNNT2
ENSG00000159166	1	201342372	201368736	68	18	6017	-0.43794	0.66929	LAD1
ENSG00000159173	1	201373625	201398994	41	13	6017	-2.2	0.9861	TNNI1
ENSG00000174307	1	201434620	201438365	12	5	6017	-0.24661	0.59739	PHLDA3
ENSG00000159176	1	201452658	201478584	82	11	6017	0.69504	0.24351	CSRP1
ENSG00000134369	1	201592411	201796102	389	44	6017	0.9914	0.16074	NAV1
ENSG00000198700	1	201798269	201853422	85	15	6017	2.0722	0.019121	IPO9
ENSG00000198892	1	201857808	201861434	5	2	6017	3.0538	0.0011298	SHISA4
ENSG00000163431	1	201865580	201915715	99	19	6017	0.80201	0.21127	LMOD1
ENSG00000134375	1	201924619	201939789	31	6	6017	-1.663	0.95185	TIMM17A
ENSG00000176393	1	201951500	201975275	108	16	6017	0.18687	0.42588	RNPEP
ENSG00000163435	1	201977073	201986316	18	8	6017	-0.015099	0.50602	ELF3
ENSG00000170075	1	202091986	202102720	29	10	6017	-1.8244	0.96595	GPR37L1
ENSG00000143862	1	202102532	202113869	13	5	6017	-0.40053	0.65562	ARL8A
ENSG00000143851	1	202116141	202130716	32	13	6017	0.30553	0.37998	PTPN7
ENSG00000133067	1	202163029	202288909	259	30	6017	0.35269	0.36216	LGR6
ENSG00000077152	1	202300785	202311108	7	2	6017	0.34426	0.36533	UBE2T
ENSG00000077157	1	202317827	202561834	263	14	6017	0.32636	0.37208	PPP1R12B
ENSG00000143858	1	202559724	202679545	223	36	6017	0.57138	0.28387	SYT2
ENSG00000117139	1	202696526	202778598	177	18	6017	-0.61638	0.73118	KDM5B
ENSG00000184774	1	202789394	202796353	7	3	6017	0.59865	0.2747	RP11-480I12.4
ENSG00000183155	1	202848085	202858263	18	5	6017	1.2887	0.098743	RABIF
ENSG00000117153	1	202860228	202897764	64	7	6017	0.69359	0.24397	KLHL12
ENSG00000159346	1	202909951	202927700	40	9	6017	1.0609	0.14436	ADIPOR1
ENSG00000159348	1	202930997	202936408	9	3	6017	1.6179	0.052839	CYB5R1
ENSG00000163444	1	202976514	202993976	25	6	6017	0.85412	0.19652	TMEM183A
ENSG00000143847	1	202995626	203047868	145	24	6017	0.17858	0.42913	PPFIA4
ENSG00000122180	1	203052260	203055164	11	4	6017	-1.0544	0.85415	MYOG
ENSG00000163485	1	203059782	203136533	123	22	6017	-0.14782	0.55876	ADORA1
ENSG00000133055	1	203136939	203144941	16	6	6017	-0.69446	0.7563	MYBPH
ENSG00000133048	1	203148059	203155877	25	5	6017	-0.88772	0.81266	CHI3L1
ENSG00000133063	1	203181955	203242769	142	25	6017	-1.3979	0.91892	CHIT1
ENSG00000159388	1	203274619	203278730	4	2	6017	-0.82447	0.79516	BTG2
ENSG00000122176	1	203309756	203320617	25	7	6017	-0.37959	0.64787	FMOD
ENSG00000188783	1	203444956	203460480	40	7	6017	0.061718	0.47539	PRELP
ENSG00000188770	1	203463271	203477992	39	6	6017	0.16596	0.43409	OPTC
ENSG00000058668	1	203595689	203713209	224	34	6017	-0.75029	0.77346	ATP2B4
ENSG00000122188	1	203734304	203745361	32	4	6017	-0.62326	0.73344	LAX1
ENSG00000058673	1	203764782	203823252	133	10	6017	-0.98481	0.83764	ZC3H11A
ENSG00000257315	1	203765437	203769686	3	1	6017	-0.72943	0.76713	ZBED6
ENSG00000182004	1	203830731	203839678	30	5	6017	-0.10525	0.54191	SNRPE
ENSG00000143842	1	204042243	204096863	123	36	6017	-1.216	0.88801	SOX13
ENSG00000143845	1	204100190	204121307	36	15	6017	-0.62104	0.73271	ETNK2
ENSG00000143839	1	204123944	204135465	36	9	6017	-1.8433	0.96736	REN
ENSG00000170498	1	204159469	204165614	18	4	6017	-2.6286	0.99571	KISS1
ENSG00000174567	1	204167288	204183220	31	9	6017	0.58675	0.27868	GOLT1A
ENSG00000143850	1	204187979	204346793	417	35	6017	0.16892	0.43293	PLEKHA6
ENSG00000158615	1	204372515	204380919	11	3	6017	0.96281	0.16782	PPP1R15B
ENSG00000133056	1	204391756	204463852	127	15	6017	-0.2813	0.61076	PIK3C2B
ENSG00000198625	1	204485511	204542871	108	9	6017	0.87873	0.18977	MDM4
ENSG00000170382	1	204586298	204654861	137	21	6017	0.07802	0.46891	LRRN2
ENSG00000163531	1	204797779	204991950	469	53	6017	0.86012	0.19486	NFASC
ENSG00000184144	1	205012325	205047627	106	16	6017	0.36949	0.35588	CNTN2
ENSG00000174529	1	205052258	205053645	4	2	6017	0.96595	0.16704	TMEM81
ENSG00000117222	1	205055270	205091143	87	12	6017	0.51067	0.30479	RBBP5
ENSG00000133059	1	205111632	205180727	139	12	6017	0.85985	0.19493	DSTYK
ENSG00000133069	1	205197304	205242471	104	13	6017	0.46523	0.32088	TMCC2
ENSG00000163545	1	205271187	205290883	41	11	6017	0.0893	0.46442	NUAK2
ENSG00000162873	1	205305220	205326218	81	13	6017	-0.40443	0.65705	KLHDC8A
ENSG00000186007	1	205350506	205425082	156	28	6017	0.59739	0.27512	LEMD1
ENSG00000117266	1	205473723	205501921	107	32	6017	1.2564	0.10448	CDK18
ENSG00000174514	1	205538013	205572046	100	19	6017	-0.48156	0.68494	MFSD4
ENSG00000158711	1	205577071	205601090	49	10	6017	-0.41254	0.66003	ELK4
ENSG00000158715	1	205626979	205649587	51	15	6017	-0.47926	0.68412	SLC45A3
ENSG00000069275	1	205681947	205719404	71	16	6017	0.62029	0.26753	NUCKS1
ENSG00000117280	1	205737114	205744588	26	7	6017	0.76555	0.22197	RAB7L1
ENSG00000133065	1	205758221	205782876	50	13	6017	0.91835	0.17922	SLC41A1
ENSG00000162877	1	205797150	205819260	44	15	6017	0.66335	0.25355	PM20D1
ENSG00000174502	1	205882176	205912588	84	16	6017	-1.7394	0.95902	SLC26A9
ENSG00000163486	1	206516200	206637783	98	13	6017	-0.86214	0.8057	SRGAP2
ENSG00000143466	1	206643791	206670223	61	17	6017	-0.50389	0.69283	IKBKE
ENSG00000162888	1	206664449	206671061	23	6	6017	-0.60255	0.7266	C1orf147
ENSG00000136653	1	206680879	206762616	167	26	6017	0.16604	0.43406	RASSF5
ENSG00000143486	1	206744620	206785904	87	16	6017	0.562	0.28706	EIF2D
ENSG00000143479	1	206808881	206857764	102	16	6017	-0.57689	0.71799	DYRK3
ENSG00000162889	1	206858289	206907628	95	16	6017	0.8206	0.20594	MAPKAPK2
ENSG00000136634	1	206940947	206945839	9	4	6017	-1.2589	0.89596	IL10
ENSG00000142224	1	206972215	207016324	93	17	6017	-1.2578	0.89577	IL19
ENSG00000162891	1	207038699	207042568	4	2	6017	-0.10772	0.54289	IL20
ENSG00000162892	1	207070788	207077484	11	3	6017	0.011161	0.49555	IL24
ENSG00000162894	1	207077731	207096592	22	4	6017	0.10308	0.45895	FAIM3
ENSG00000162896	1	207101863	207119811	31	5	6017	-0.71218	0.76182	PIGR
ENSG00000162897	1	207131310	207143970	29	3	6017	0.56882	0.28474	FCAMR
ENSG00000182795	1	207191866	207206101	9	6	6017	-0.72855	0.76686	C1orf116
ENSG00000180667	1	207217194	207226325	13	4	6017	-0.27095	0.60678	YOD1
ENSG00000123836	1	207222801	207254369	36	7	6017	-0.72413	0.76551	PFKFB2
ENSG00000123843	1	207262187	207273338	13	4	6017	-0.09245	0.53683	C4BPB
ENSG00000123838	1	207277607	207318317	81	15	6017	1.3209	0.093274	C4BPA
ENSG00000196352	1	207494853	207534311	70	7	6017	1.5879	0.056152	CD55
ENSG00000117322	1	207627575	207663240	61	11	6017	0.97941	0.16369	CR2
ENSG00000203710	1	207669492	207813992	208	23	6017	0.97192	0.16555	CR1
ENSG00000197721	1	207818458	207911761	315	19	6017	0.58806	0.27825	CR1L
ENSG00000117335	1	207925402	207968858	82	10	6017	-1.6719	0.95272	CD46
ENSG00000174059	1	208057594	208084747	73	14	6017	-1.789	0.96319	CD34
ENSG00000076356	1	208195587	208417665	489	57	6017	0.18343	0.42723	PLXNA2
ENSG00000008118	1	209757062	209787283	77	15	6017	0.52525	0.29971	CAMK1G
ENSG00000196878	1	209788215	209825811	116	18	6017	-0.28398	0.61179	LAMB3
ENSG00000123689	1	209848765	209849733	3	2	6017	-0.22682	0.58972	G0S2
[truncated: 16,545 more rows]

## Sheet: Science gene-set
# MEAN_SAMPLE_SIZE = 6089
[truncated: 10,677 more rows]

## Sheet: Maths gene-set
# MEAN_SAMPLE_SIZE = 6017
[truncated: 10,677 more rows]

[truncated: 1 more sheets: English gene-set]
